# Supplementary material for: Genomic Organization, Transcriptomic Analysis, and Functional Characterization of Avian α- and β-Keratins in Diverse Feather Forms
Source: Genome Biol Evol. 2014 Aug 24;6(9):2258–73. doi: 10.1093/gbe/evu181 (PMC4202321; doi:10.1093/gbe/evu181)
Supplement: Supplementary Data [file supp_evu181_Supplementary_Table_S1-S2.xlsx]

## Sheet: Table S1
Type	Old Name	New Name	Location	chromosome	RefSeq status	cDNA		amino acid
Type I	KRT222	KRT222	chr27:4,500,721-4,506,323:-1	27	VALIDATED	>gi|306518592|ref|NM_001195477.1| Gallus gallus keratin 222 (KRT222), mRNA	gggATGGAAGCGGCCCGGCTCCTCGGGGGCAGAGGGGCAAAGTATGAAACGCCCGACACCAGAAATCAGATAAGGAGCGCCGTCGCAGCAAGGACCCAGCAAGAAGCCGCTCCAATTAAAAGAATGGACAAAGATGCAGAAGCGTTGCAGGCAGCCAGAGCAGAACTGAGCGAAGCCCGGCGGCAGTGGCACCACATGCAGAGCGAGATTGAATCCCTGCACGCTGTGGAAAAGGGTTTGGAGCGCTCACTGCGTGCCACAGAACAGCAGTACCACGTGCAGCTACAGAACTTAGAGGCGGAGATTGAATGCTTAGAGAAAGACCTGCAGGAAGTGAGGAGAGGCATTGAGAAGCAGCTGCGAGAGCACGAAATTCTCCTAAACACGAGGATGAAACTG…	>gi|306518593|ref|NP_001182406.1| keratin-like protein KRT222 [Gallus gallus]	MEAARLLGGRGAKYETPDTRNQIRSAVAARTQQEAAPIKRMDKDAEALQAARAELSEARRQWHHMQSEIESLHAVEKGLERSLRATEQQYHVQLQNLEAEIECLEKDLQEVRRGIEKQLREHEILLNTRMKLEEEIATYRSLLEQEENRYRCSISEQKGRKPTLNTTAFMLPADGIKKHETEKIELMTKQAILEGNIMKQSAEAHGTIKTEKVDEVIKQWEGSFFKDNPRLRKKSVSLRFDLHLAAAEEGCIPSQQKALPAIEVRLVMRRSCSIPSIKP
	KRT12	KRT12	chr27:4,508,060-4,516,040:-1	27	MODEL	>PREDICTED: Gallus gallus keratin 12 (Meesmann corneal dystrophy) (KRT12), transcript variant X1, mRNA	tccgcattgccaaagatctctaatcaccagtaataaaaactgcccatccattctgaactgaaagagtaccaaatctgtcaggcccttctcagtcacggctgcacatatctgctgagccctccagcccgaggagtcggcgcttcctcctgacacaaacacacagctctctgttgaaatctcacctgtccactgcattatttactgatcgtaaacagctgccaaagaaaataattctttgctttctcagtcctgagtcactgatatcaggctatcaattcatttctacataaatgcttcacttaaaacttttgatcgactgctcttactacagtttgccaccgcctgcccaccccaaaaaccacacccgtgctcctggatgcacattaattaaagaggagt…	>gi|513226219|ref|XP_004948663.1| PREDICTED: keratin, type I cytoskeletal 12 isoform X1 [Gallus gallus]	MDCGSPICPALLRAWQNSPALWSTMALSVRSSVGPRQFSSRSSLGGGSLRLSGNSTGGGFGGSGLGFGGGSAGGFGAASVLGSGSGFSGGFGSSVGSGFGGGFASGSGGGYGSGSGGGFGGAPGLGGGFGIGGGGDGGLLSGSKKETMQNLNDRLAAYLDKVRSLEDANTELERKIREWYEKNGPGAAVPGSGNDYSKYYPIIEDLRNKIINATIDNARIILQVDNARLAADDFRLKYENEVALRQSVEADINGLRRVLDELTLTRADLEMQIESLNEELAYLKKNHEEELQGLQSSAVGQVSVEMDAAPGIDLTKLLNDMRGQYEVIAEQNRKEAEAWFNEKSGELKREISTNTEQLQSGKSEITDLKRTLQNLEIELQSQLAMKKSLEDTLAETEGG…
	KRT20	KRT20	chr27:4,516,078-4,520,191:-1	27	VALIDATED	>gi|485836964|ref|NM_001277981.1| Gallus gallus keratin 20 (KRT20), mRNA	ctgttgtagagtcagccgcttcatctcagcagaaggcacaATGTCATTCTCTACACAAAGCTCCCAGCTGGGCACGGCTGCCCACTTGCAGGGCACAGCTCCTGGTGGCAGCGCTCTGTCCGTCAGGAGCGCGGCCGTGCAGCGGATCCAGGCACCCAGCGTCTATGGCGGGGCGGGCGGCTATGGCACCCGCATCTCCAGCAGCAGCGTCCGCAGGCAGAGCTCCAGCGGCGCCTTCCACTCCAACATCTCTGACAACGATCTACTGCTCTCTGGTAATGAGAAATCAACCATGCAAAATCTAAATGACCGTTTGGCTGCCTATCTGGAGAGGGTGCGCTCTCTGGAGAAAGCAAACTCCCTGCTTGAAAAGCAGATCAAGGAGTGGCATGAGAAGAA…	>gi|363743541|ref|XP_418168.2| PREDICTED: LOW QUALITY PROTEIN: keratin, type I cytoskeletal 20 [Gallus gallus]	MSFSTQSSQLGTAAHLQGTAPGGSALSVRSAAVQRIQAPSVYGGAGGYGTRISSSSVRRQSSSGAFHSNISDNDLLLSGNEKSTMQNLNDRLAAYLERVRSLEKANSLLEKQIKEWHEKNTVGVRSDYSSYFQTIEDLQSKIGAAQLENAKLVLQIDNAKLAADDFRLKYENELLLRQSVESDINGLLRVLDDLTLTKSDLESQIENVNEEIVFLKKNHEEEVDRLRKQVGGSVNVEVDAAPGTDLASIMENMRRQYEEMAEKNRQEAKERFEKQTEALNQEVAINVEQLQEQRREVTDRRQICQSLELELQTHLNMKKPLEDTLAETEARYSFQLAQIQETIAKLEAQLRQLRADMEAQNTEYSVLLDIKTRLELEIATYRRLLEGEDVGLVQEDAVT…
	KRT23	KRT23	chr27:4,529,606-4,539,455:-1	27	MODEL	>gi|513226211|ref|XM_418167.4| PREDICTED: Gallus gallus keratin 23 (histone deacetylase inducible) (KRT23), mRNA	aaaaggaatctggtatgtggctgtgattccaaataataacaacagtgtgtgcaggctcataaatgcttcagaattgaccaagaggaagcacgtttcatgatgacacaatcttgctgtagtcattcatcgaagggaactcccacaggaaaaggcataaagccgctcagggaaggctaaggagctgctcagtgcgagtcagtcaaacattgggttagagccgtaacggagctaaacATGAGTACCAGCCAAGGCCCTTTCCAGTTTTACTCTGGGTCCCTCAGGGGTAGTGCAGGGTGTGGTTTGGCCCAGCAAGGAACTTCTTACCGACCTCCAAGTGCAGACGGTGCCAGCGGCACACACACCTCTTTCTCCTCCACCAGACCCCTCAGTCTGGCTGCT…	>gi|513226212|ref|XP_418167.4| PREDICTED: keratin, type I cytoskeletal 23 [Gallus gallus]	MSTSQGPFQFYSGSLRGSAGCGLAQQGTSYRPPSADGASGTHTSFSSTRPLSLAAGGGASWGCFGEHHWESIFLGGNEKQTMQNLNDRLAAYLDKVRSLEAANAQLESCILEWHKTKSHGKRHDFNQYEQNVTDMQRQIEDGKITNASILLQIDNANMASEDFRLKYEAEKTRRQGVQCDLENLRKELDGLTIITTDLEMEIEGLREEHILRRKDHEEDMEANRSSQDFKVNVKVNAPPPEDLTKILAEIREDYEAIIEKNRQSLDSWYKELSTAVSLAADPNPEQVQSSENEIKDLTRTLQSLDIELQAQMSKKHMLEDTLADTRNYYAVALQNMQQTISKCEEELSQLRHDIRQQHNQYRVLLGIKTRLEKEISTYRLLLEGNVDRITRTCESKAEE…
	KRT15	KRT15	chr27:4,541,982-4,546,407:-1	27	PROVISIONAL	>gi|485837003|ref|NM_001001312.2| Gallus gallus keratin 15 (KRT15), mRNA	gctctgcactacgctgagtacccaactcctcctgtgctgcagccATGACTACTTACACCGTGCAGAACTCCTTTGCTAGTGGTGCTGGGGGCCTTGGGGCTGCTGGCAGCGGCAGCTCCCGCCTTTCCTCTGTGCGGGTCGGGGGCTCCTACCGCACCCCGAGCATCCACGGGGGGTCCGGGGGTCGGGGCGTCTCCATCTCCTCGACGAAGTACGTCTCCTCCGTGGGAGGCGGTTACGGTGGTGGATCCTGCGCCGGGTTTGGCGGCGGTTACGGAGGAGGCTATGGCGGCTTTGGTGGAGGTGCAGTCTGCGGCTTGGGTGGAGGAGCTGGCTTTGGTGGAGGCTTTGATGCTATCTGTGCCTTTGGTGGAGGTGACGGCCTTCTTTCTGGCAACG…	>gi|485837004|ref|NP_001001312.2| keratin, type I cytoskeletal 15 [Gallus gallus]	MTTYTVQNSFASGAGGLGAAGSGSSRLSSVRVGGSYRTPSIHGGSGGRGVSISSTKYVSSVGGGYGGGFDAICAFGGGDGRLLSGTRNTMQNLNDRLATYLQKVRALEDANAELEVKIRDWYQKEAPSSPARDYSNYYKIIEDLQDKILAATIDNSRVVLEIDNARLAADDFRLKHENELFLRQSVESDINGLRRVLDELTLSRADLEMQIESLKEELAYLKKNHEEEMKEYSNQLSGKVSVEMDAAPGIDLTRILSEMREQYEALAEKYRKDAEAWFLTQTTELNHEVATHTEQIQSSKSEITELRRTMQSLEIELQSQISMKAGLEANLRDTEGRYCAQLAQIQNLITSVEEQLSEIRCDMERQNQEYRMLMDIKSRLEQEIATYRQLLETQDSQMT…
	KRT19	KRT19	chr27:4,549,319-4,553,981:-1	27	VALIDATED	>gi|485049500|ref|NM_205009.2| Gallus gallus keratin 19 (KRT19), mRNA	acaactcccattgtcacaggcataaaagagctgaggtgggggaaaggaactcgcattcctgcctcaggatcacaaactacagcgcgcttcaggtcctcggcattcccctccATGGCGACTTATAGCTTCAGGCAAACCACCTCCTCCGTGGCAGGGGGACCCTGCGGCCGCTCGCTCCGTTTGGGTGGCGGCTCCTTCAGGGCTCCGAGCATCCATGGGGGATCCGGTGGCAGGGGAGTGTCAGTCTCTTCCGCCAGATTTGTCTCTTCTGGCCTAGGAAGCGGCCTGGGAGGCGGATATGGAGGTGCCTTCAGCAGCAGCTTTAGTGCAGGCTTCGGTGGTGGCTATGGCGGGGGCTTGGGCTCTGGTGACGGTCTCCTCTCAGGGAATGAAAAGACA…	>gi|485049501|ref|NP_990340.2| keratin, type I cytoskeletal 19 [Gallus gallus]	MATYSFRQTTSSVAGGPCGRSLRLGGGSFRAPSIHGGSGGRGVSVSSARFVSSGLGSGLGGGYGGAFSSSFSAGFGGGYGGGLGSGDGLLSGNEKTTMQNLNDRLASYLDKVRALEEANSDLETKIREWYLKQGPGPARDYSPYYKAIEDLRDQILAATIDNSKVVLQIDNARLAADDFKTKFETEQALRMSVEADINGLRRVLDELTLARTDLELQIENLKEELAYLKKNHEEEMSALGGQVAGQVSVEVDSAPGIDLSKILADMRDQYEHMAEKNRKDAEAWFHSKTEELNREVAVNTEQLQSSKSEVTDLRRTLQGLEIELQSQLSMKGALESTLADTEGRYGAQLAQIQDMIGSIEAQLAELRADMERQNSEYKMLMDIKTRLEQEIATYRQLLE…
	KRT16	KRT16A	chr27:4,554,071-4,564,921:-1	27	MODEL	>gi|513226208|ref|XM_003642819.2| PREDICTED: Gallus gallus keratin 16-like (LOC420043), transcript variant X1, mRNA	gacatcacattatttcctggagatgatgccagagtttggtgaacgcgggaacgctgcctctgcagcacttctactgagattcaccagtaagcaccatgaagacgctgcccatgaggagcttcctctgtaggatggcatctaaacctcacagatgctgtttccaaagatatcggctgctgtcagttctaaaggcaaaattaagggacctgaattcatatttctccagctctaaaattaaagaatggtaacaaagtggtgctttcaccacctctgctcaggacaaaaaatgacagggatcaaagaggaactattaaaatgagtttcactcattaagtagccagcaatgtactatctgaaacaaaatctaacacacagccacccaccccaaattatagagcg…	>gi|513226209|ref|XP_003642867.2| PREDICTED: keratin, type I cytoskeletal 16 isoform X1 [Gallus gallus]	MSCSIKRTSSTSYRSGGGGGICGGAGGRSSSTSCRRYASSVIGGGSSAGGACGIGYGGGMSAGSLAGGFGGGLGGGFGGGFAGSFGAGGDILLSGNEKITMQNLNDRLASYLDKVRRLEEDNAQLELHIREWYRKQAPSVSKDYSSYYQTIEQLQNQIISATVDNNRMLLDIDNSKMTADDFRMKYENELVIRQSVESDVNGLRNLLDDLTHTRSSLESELESLKEELIALKRNHEEELRQLQSQTGGDVSVEVNAAPGEDLTKILNDLRNEYEQIIEKNRREVEQWYEVKIEEVNRQVTSSSQDIQTSSHQLTELKREMQNLEIELQAQLSTKNSLENSLAETESRYGCLLQQIQGQINSVEEELANIRCEMEGQNQEYKMLLGIKTRLEQEIAQYRA…
	LOC100857659 (KRT42-like)	KRT16B	chr27:4,568,008-4,571,661:-1	27	MODEL	>gi|513226202|ref|XM_004948604.1| PREDICTED: Gallus gallus keratin, type I cytoskeletal 42-like (LOC100857659), mRNA	ctgtgctacgggagctgtgtttgtgtctccagctcaatgtgctccctgttttttcatattaattatttcaaagaaattgtagtttagctttctccagcaattgagacaattttgatcatagaagcaaaaccatcttgttttactgcagcccatcccccagagaaagcccatttccagagactcgactgaaaaaacaacttctcctcctgcagcctaacagaatccgaggtcgaaggaaatgaagtatgcagtgctgcccccccagagcagtctgtgcacatttcaggaatctcaggaatttctgcatgatgctttgaaggagaaagggctgctagaacaggcagatcgtaagccagagccttattgcttgtaatgagaagctagcacctgaactcctca…	>gi|513226203|ref|XP_004948661.1| PREDICTED: LOW QUALITY PROTEIN: keratin, type I cytoskeletal 16 [Gallus gallus]	MSCSIKRTSSTSYRSGGGGGICGGAGGRSSSTSCRRYASSVIGGGSSAGGACGIGYGGGMSAGSLAGGFGGDGGGGFGGGFAGSFGAGGDILLSGNEKITMQNLNDRLASYLDKVRRLEEDNAQLELHIREWYRKQAPSVSKDYSSYYQTIEQLQNQIISATVDNNRMLLDIDNSKMTADDFRMKYENELVIRQTVESDINGLRNMLDDLTLVRSSLESELESLKDELIALKRNHEEELRQLQSQTGGDVSVEVNAAPGEDLTKILNDLRNEYEQIIEKNRREVEQWYEVKIEEVNRQVTSSSQDIQTSSHQLTELKREMQNLEIELQAQLSTKDSLENSLAETESRYGCLLQQIQGQINSVEEELANIRCEMEGQSQEYKMLLGIKTRLEQEIAQYRA…
	KRT10	KRT10	chr27:4,574,055-4,579,105:-1	27	MODEL	>gi|513226199|ref|XM_001235181.3| PREDICTED: Gallus gallus keratin, type I cytoskeletal 10-like (LOC771977), mRNA	aaagtataaatagagagtgctggggatgaaaatttacagtcctgaatcttatcaggctgtgcacctaaactcggattgtggttagactcctgcctgctgccagtATGAGCTGTGGCACCAAATCCTCCTCCAGCACCACCAGGATCAGCAGCAGTGGTGGCGGATGCGGCAGTGGCAGCGGTGGCGGCGGTGGAGGGGGCAGCAGCTGCGGCATCCGCAAGTCTGGGGGATACTCCTCAGTGTCCACCAGAAAATACACCTCCTCCGGAGGGAGCGGAGGCTTTTCTGGGAGAACCTTTGGTGGAGGAGGTTCCAAGAGCAGCTATGGAGGGGGGTTCAGCAGCGGCAGCTGCGGAAGGATTGGCCGTAGTAGCTATGGGAGAATGAGCGGTGGCAGCT…	>gi|513226200|ref|XP_001235182.3| PREDICTED: keratin, type I cytoskeletal 10 [Gallus gallus]	MSCGTKSSSSTTRISSSGGGCGSGSGGGGGGGSSCGIRKSGGYSSVSTRKYTSSGGSGGFSGRTFGGGGSKSSYGGGFSSGSCGRIGRSSYGRMSGGSYGGGMGGSMGGGYGSCGGGFGGMGGGYGGGGFGGGSGGYSGGGFSGFGGSGGFGGGSYGGGSFGGVGFGEDSGLLSTNEKLTMQNLNDRLASYMDKVRGLEEENAHLERLIREWYQKQGPTGSKDYSQYYRTIEELQNQIVGANVDLNRMLLDIDNTRMTVDDFRLKYETEYTLHQSVASDINGLRPLLDQLTLSRSDLETQFESLKEELIYLKKNHEEEMRGLQTQSSGDVNVEVNATPGTNLMEKLNEMRCEYERLIENNRREVESWYETKMEEVNQQVHSSGQEIQSSNQQISELRRE…
	KRT9	KRT9	chr27:4,582,945-4,592,085:-1	27	MODEL	>gi|513226196|ref|XM_004948603.1| PREDICTED: Gallus gallus keratin, type I cytoskeletal 9-like (LOC420041), transcript variant X5, mRNA	aataccatcccacgggattatctggtgctaataaagctgattgatgatcatataatgggagttagcttataacgtacaattatgtgaacgagtcgtattccccagatagctcttccaccgtttgtctccatcagaacatcgagcaaaaggaccttttctgacagtcctgactgcaggacgaggggccgccccgggcacggcagcacacacagctgcactcattgccctcctggcctcgcggggcacagcagctgtgagcacacagcgggcagcagtgtgagtgccagccctgcgccgccgtccccacctcaccctccagcagccccagcggccatcccatccctcctgccaggtgcaccccaggggacacagaccccgttctcttgcagcctttgctgt…	>gi|513226197|ref|XP_004948660.1| PREDICTED: keratin, type I cytoskeletal 9 isoform X5 [Gallus gallus]	MSCSRSSSSCLRGGSGGSQHGSASAHRYTASRAGGRPAGGSCSGGSSRSSCGATGFGRMRRSSYGGGMSSGMGGSSYAGGWSAGTYGGTMRCGGMGGGFGAGGSGFGAGYGGGFGSGSAGFSAGSFGGGGFGGENMGILSNNEKLTMQNLNDRLASYLDKVRSLERENARLEQLIREWYQKQGPTGRKDYSHYYTTIEDLQNQILTAAVETNKILLDLDNTRMTAEDFRTKYETEYGLRQNVEADINTLRPLLDSLTLSRTDLEMQFESLKEEMINLKKDHEEDMKSLQTQSSGDVNVEVNAAPGEDLLKKLNDMRQEYEQIIQKNREEVESWYESKMEEVSQQVHSSGQELESSNQQISVLRRDYQSLEIELQSELSRVGALQSNLEDTERRYNMQLQ…
	LOC772080 (KRT17-like)	KRT13A	chr27:4,592,560-4,598,045:-1	27	MODEL	>gi|513226185|ref|XM_001233971.3| PREDICTED: Gallus gallus keratin, type I cytoskeletal 17-like (LOC772080), transcript variant X1, mRNA	tatataatttaggacagtgtttttcctggcttaatgttgtaaagtttgcatcataaacaaaaagctgatgattcataaaacattattgctaatgtatttttgaaataagcaagagacatgtaaagcatcttccttgtctactgggaatcttgaaaggaaacttccctttgagaaattattcttggcaccaatggctggagtagccagccttatgggaacaggaaccacggtgacacccactgaggaaggtataaatagagtcctgtggcagcggacaacttgcagtctgattcaatatcaagctgtgtgtcttgctttgggcttctgcttgcatttccagccgctgtcgcgATGAGTTGCAACATTAAGGAGACGATTACTGTGTCTAGCAAAGGCAGG…	>gi|118103004|ref|XP_001233972.1| PREDICTED: keratin, type I cytoskeletal 17-like [Gallus gallus]	MSCNIKETITVSSKGRSSGGSCIIGGGGGARISSYAIGSGRGFSGRSYCGGVNYGGGLSVGSLAGGSYGGGNCYGNGLGFGLGGGVVVGGLGSDCLLSSCDEKVTMQNLNDRLASYLDKVKCLEKENAELECRIREWYATQGLSCEPRDYSCYYKEIEDLQNQIVCATIDNNKIILDIDNSRMAADDFRVKYETELALRQSVEADINGLRQVLDQLTLCRSDLEAQLESLREELCCLKKNHEEEMNCLRKQSTGDVSVEVNACPGPDLRQILEDLRCQYETLIARNRKEVEDWYECKIEEVNREVITSGQEVETCNNQVTELRRQLQALEIDLQAQLSQRNNLESSLAETECQYNTLLGELQNQITCVEQQLAEIRAEIECQNQEYKTLLDVKCRLEQE…
	LOC420039 (KRT42-like)	KRT13B	chr27:4,602,298-4,612,284:-1	27	MODEL	>gi|513226179|ref|XM_418162.4| PREDICTED: Gallus gallus keratin, type I cytoskeletal 42-like (LOC420039), mRNA	catcacttacagggatatgaaaacctgagatacgagtggtaaaagaacacagtggtgaggaaccagcagcgccctgcttccagccagggccgggaagacaaccatgaggagctgagcatttggctctgaccgatgtccgactgtgagctccttctctcccctgggcagggggtcagcccatcactcccaccccatgccagccctgccctgtgctgcggggcggctcctgctgagctggggaaggtgctttatgacagctgtcatttagctgagtcctgctggctctgcactgatagacaggattagggatgggcagttaaattccctgaaacaataaattatctaaacgttttcagtttcacatgacaattttaattatggtttggggaaatttaattt…	>gi|513226180|ref|XP_418162.4| PREDICTED: keratin, type I cytoskeletal 14-like [Gallus gallus]	MSCSIKQTTGSLRGRTSGGSCVIGGGGGGGGARMSSVSSGRYTTCGIGGSRGFSGRSYCGGVNYGGGLSSGSLVGGSYGGGLGAAVLGGCSGIGFSGGSARFGGGIGGGLGISLGGGVVGGGFSGDGILLSGDEKVTMQNLNDRLASYLDKVRCLEQENADLECRIREWYAKQGPFCEPRDYSCYYKEIEDLQNQIVCATIDNNKIILNIDNSRMTADDFRVKYETELALRQSVEADINGLRQVLDQLTLCRSDLEAQLESLREELCCLKKNHEEEMNCLRKQSTGDVSVEVNACPGPDLRKILEEMRCQYETLIERNRKEVEDWYECKIEEVNREVITSGQEVETCNNQVTELRRQLQALEIDLQAQLSQRDNLESSLAETECRYNNHLGELQTQITC…
	LOC771995 (KRT42-like)	KRT13C	chr27:4,612,219-4,618,689:-1	27	MODEL	>gi|513226177|ref|XM_003642820.2| PREDICTED: Gallus gallus keratin, type I cytoskeletal 42-like (LOC771995), mRNA	agctgggagcatgggaggagaggtgcgtgcctggagcagcaggagtccgggcagcttgttctgcggaactccgtgctgatgggcacaggaactgagatgtgacctggtcatgttgatgtgagaaaaaggcaatgatgtttttggacaaagtgccaaatgagagcggactgaagccagcaaacacaaagctgtgctctctgacgctcagtattaggaggagccgctccctcctgcaggcggaaccccaaagagctcagcaggaccgtgactgccacgtgcactgctcacagacacgagcacagcatcagctggcaaacctcatccaagcgttcctcccgcctcatttgattgccttaaaatcacactgttaggcacactgcaccaagactttgcacaggt…	>gi|363743554|ref|XP_003642868.1| PREDICTED: keratin, type I cytoskeletal 42-like [Gallus gallus]	MSCAQQCGTRGSAGSWAGTTQGSSASPGRQAAFELAAAARGFSGGSLGEGLLGQQLGAGSMSGGSFGATQRACSTLGFSTGGICVRGTGSFGRAGEGILFANNEKATMQNLNDRLASYLDKVRLLESENAELECRIREWYAKVGPSCEPRDYSCFHKEIEDLQNQILCAAMETNKILLNIDNSQMTAEDFRAKYETECSLRQNVDADICNLRPVLDQLASCKADLQLQCEAVTEEMCCLRANHEEEMSCLRKQATGDVSVEVNACPGPDLRKILEELRCQYETLMERNRKETEQWFACKVEEVNLEVITSSQEIESSNKQVTELRRQLQGLEINVQAQLTMKENLESSLAETECRYNKYLSELQSQISCVEQRLAEIRAEMECQNQEYKSLLDVKCRLE…
	KRT14	KRT14	chr27:4,618,778-4,622,608:-1	27	VALIDATED	>gi|157841181|ref|NM_001001311.2| Gallus gallus keratin 14 (KRT14), mRNA	cactgccagcccgctgtgctcagcatctgcctgcaccATGAGCACCACTGTCCGGCAGTTCTCCTCCTCCACCTCCCTCAAGGGACTGGGGGGGGGCTCCAGCAGGCTGTCCTGTGGCCGGGCAGCGGGCTACCGGGCCCCCAGTGTCCATGGGGGCTCCAGCAGCTACTCCGTCTCCTCCCGCATCGTCTCGGGGCTCGGCGCCGGCTATGGGGGCGGCTACTGCAGCAGTGTCGGAGGGGGCCTCGGCGGGGGCTTCGGGGCCAGCTATGGGGCCGGCTATGGGGCTGGCTTCGGGGGCGGCTTTGGGGCCGGCTTCGGGGGCGGCTTCGGGGGCGGCGATGGCATCCTCCCGGCCGGCGAGAAGGAAACAATGCAGAACCTCAACGACCGCCTGGC…	>gi|157841182|ref|NP_001001311.2| keratin, type I cytoskeletal 14 [Gallus gallus]	MSTTVRQFSSSTSLKGLGGGSSRLSCGRAAGYRAPSVHGGSSSYSVSSRIVSGLGAGYGGGYCSSVGGGLGGGFGASYGAGYGAGFGGGFGAGFGGGFGGGDGILPAGEKETMQNLNDRLAAYLDKVRALEEANTDLEVKIREWYKKQGPGPERDYSPYYRTIEELRSKILAATVENANIVLQIDNARLAADDFRTKFETEQALRLSVEADINGLRRVLDELTLSRADLEMQIENLKEELAYLKKNHEEEMNALRGQVGGEISVEMDAAPGIDLTKILAEMREQYESLAEKNRRDAEQWFFSKTEELNREVAVNTEQLQSGKTEITELRRTIQSLEIDLQSQLSTKAALEGTLADTEARYGTQLAQLQALITSVEEQLAELRCDMERQNHEYRVLLDVK…
	LOC100858439 (KRT14-like)	KRT17	chr27:4,625,548-4,629,420:-1	27	PROVISIONAL	>gi|485837012|ref|NM_001277984.1| Gallus gallus keratin, type I cytoskeletal 14-like (LOC100858439), mRNA	cctgcactgccagcccgctgtgctcagcatctgcctgcaccATGAGCACCACTGTCCGGCAGTTCTCCTCCTCCACCTCCCTTAAGGGACTGGGGGGGGGCTCCAGCAGGCTGTCCTGTGGCCGGGCAGCGGGCTACCGGGCCCCCAGCGTCCATGGGGGCTCCAGCAGCTACTCCGTCTCCTCCCGCATCGTCTCGGGGCTCGGCGCCGGCTATGGGGGCGGCTACTGCAGCAGCGTCGGAGGGGGCCTCGGCGGGGGCTTCGGGGCCAGCTATGGGGCCGGCTATGGGGCCGGCTTCGGGGGCGGCTTTGGGGCCGGCTTCGGGGGCGGCTTTGGGGGCGGCGATGGCATCCTCCCGGCCGGCGAGAAGGAAACAATGCAGAACCTCAACGACCGCC…	>gi|485837013|ref|NP_001264913.1| keratin, type I cytoskeletal 14-like [Gallus gallus]	MSTTVRQFSSSTSLKGLGGGSSRLSCGRAAGYRAPSVHGGSSSYSVSSRIVSGLGAGYGGGYCSSVGGGLGGGFGASYGAGYGAGFGGGFGAGFGGGFGGGDGILPAGEKETMQNLNDRLAAYLDKVRALEEANTDLEVKIREWYKKQGPGPERDYSPYYRTIEELRSKVLGATVDNANLLLQIDNARLTADDFRTKFETEQALRLSVEADINGLRRVLDELTLSRADLEMQIENLKEELAYLKKNHEEEMNALRGQVGGEISVEMDAAPGIDLTKILAEMREQYESLAEKNRRDAEQWFFSKTEELNREVAVNTEQLQSGKTEITELRRTIQSLEIDLQSQLSTKAALEGTLADTEARYGTQLAQLQALITSVEEQLAELRCDMERQNHEYRVLLDVK…
	KRT18	KRT18	chrUn_AADN03017694:222-681:-1	chrUn_AADN0301769		>gi|46018444|emb|BX935060.2| Gallus gallus finished cDNA, clone ChEST77l19	ctgtccatccgtccatccatccgtcgccATGAGCTTGTCCCGCAGCACCACTTTCTCCACCTCATCCCGCACCGGGAGCATCCGTCGCCTCGGGCCCCATAGCAGCGCTGCCAGCGTCTACGCCGGGGCCGGGGGGTCGGGGTCACGCATCTCCATCACCCGCACCGCCAGCACCTACGGGGGTGGCTACGGGGGTGGCTATGGGGGTGGCTATGGGGCAGGCTATGGGGGTGGTTTGCTGCTGTCGGGGTCCGGGGTGGTGCAGAATGAGAAGGAGACGATGCAGGACCTGAACGAGCGCTTGGCCACGTACCTGGAGAAGGTGCGCAGCTTGGAGAACAACAACCGGCGCCTGGAGGCACAGATCCGGGAGAGCCTGGCCAAGAGGGGACCCAGCAC…	>lcl|Sequence 1 ORF:29..1318 Frame +2	MSLSRSTTFSTSSRTGSIRRLGPHSSAASVYAGAGGSGSRISITRTASTYGGGYGGGYGGGYGAGYGGGLLLSGSGVVQNEKETMQDLNERLATYLEKVRSLENNNRRLEAQIRESLAKRGPSTRDWGNYWDTIQQLRDKIYDSAVENARTVLQIDNARLAADDFRVKYEAELAIRTSVESDISGLRKVLDDTNMARLQLEGEIEALREELIFMKKNHEEEVNALQGQAASAGLTVEVDAPQAQDLGQALAELRAQYDALAKKNVEELEKQWGQQISETTLEVTQSTKEVDTARSRLLELRRSVQSLEIDLDALRSQNAGLEGSLAETEARYGAQLEQLQGLILRGEEELAQARAELQRQNREHCALQDAKSKLEAEIATYRALLEGGEGFSLQDALGS…
Type II	KRT8	KRT8	chrLGE22C19W28_E50C23:543,742-550,152:1	LGE22C19W28_E50C23	MODEL	>gi|513233476|ref|XM_424502.4| PREDICTED: Gallus gallus keratin 8 (KRT8), mRNA	ccccccctctccccaaggtccggttcctggagcagcagaacaagATGTTGGAGACCAAATGGAGCCTCCTGCAGTCTCAGCAGCCACAGCGCAGCGACCTGCGGGGGCTCTTCGAGGGCTACGTGGGGACCCTGAGGAGGCAGCTGGAGGGGCTGGGCCAGGAACGGCTGCGGCTGGAGGCTGAGCTGGGCAGCATGCAGGGGCTGGTGGAGGACTTCAAGAACAAGTATGAGGAGGAGATCAACCACCGCACTGAGAAGGAAAATGAGTTTGTGCTGCTGAAAAAGGATGTGGACGAAGCATATATGAGCAAAGTGGAGCTGGAGTCACGGCTGGAGAGTCTGACGGATGAGATCAACTTCCTGCGGCAGCTCTACGATGAGGAGCTGCGGGAGATGC…	>gi|513233477|ref|XP_424502.4| PREDICTED: keratin, type II cytoskeletal 8 [Gallus gallus]	MLETKWSLLQSQQPQRSDLRGLFEGYVGTLRRQLEGLGQERLRLEAELGSMQGLVEDFKNKYEEEINHRTEKENEFVLLKKDVDEAYMSKVELESRLESLTDEINFLRQLYDEELREMQSQISDTSVVLSMDNNRSLDLDSIIAEVKAQYEDIANRSRLEAETWYQSKYEELKTTAGKHGDDLRTTRSEISELNRMIQRIQAEIEVLKNQRATLETAIAEAEERGEMALKDARAKLSELEAALQKAKQDLARQLREYQELMNVKLALDIEIATYRKLLEGEESRLESGMQNLSIHTRTTGYSGGFGGGFGSSFSTGYTVTPPALESAAVPKSRAIVIKKIETRDGKLVSECADVLTN
	KRT4	KRT4	chrLGE22C19W28_E50C23:558,649-563,623:1	LGE22C19W28_E50C23	MODEL	>gi|513233479|ref|XM_001231585.3| PREDICTED: Gallus gallus keratin 4 (KRT4), mRNA	ctccctctgagcataaaaaggggtgtttaggcactgtgctcacaggacagagcttctttcgcctctggacaccactcagctctcctctcctaccacaaacctatcaccATGTCTCGTCAGTCATCTGCTTTCAAGAAGGGGTTCAGCTCCAGCTCTGCTTGCTTAGGAGGGAAGAACAAGGTCACCTTCAGCACGGTGGCCCGAGGATGCCGGGGGCCTGCTGGCAATGCCGGGGGCTTCAGCAGCCACAGCCTTTATAGCCTGGGAGGGTGCAAGAGCACTGCTCTGGGAGGATTTGGAGCTGGAGGCATCTGCAGAGGGTTTGGGGCTGGCGGCCAAGGCTTTGGCTATGGTGTTGGCAATGGGATAGGGTTTGGCGGCGGGGCCGGATGCGGCTTC…	>gi|363745006|ref|XP_001231586.2| PREDICTED: keratin, type II cytoskeletal 75 [Gallus gallus]	MSRQSSAFKKGFSSSSACLGGKNKVTFSTVARGCRGPAGNAGGFSSHSLYSLGGCKSTALGGFGAGGICRGFGAGGQGFGYGVGNGIGFGGGAGCGFGGGFGGFGGGFDGGVGGFAQCPPGGIKEVTINQSLLTPLHLEIDPEIQKVRTQEREELKTLNNKFASFIDKVRFLEQQNKVLETKWKLLQEQSPTTSTRSLDPYFEAYISRLRKQLDGLSSEKIQLESELKSFQDMVEDFKTKYEEEINKRTAAENDFVLLKKDVDGVYMNKVELQAKLDSLADELNFLRNLYETELCQMQKTVSDTSVVLSMDNNRCLDLDSIIAEVKAQYEEIANRSRLEAEAWYQSKYKELQATAGKHGDSLRDTKAEISELNRVIQRLRAEIENVKKQCESVQSSIAD…
	LOC768880 (KRT75-like)	KRT6C	chrLGE22C19W28_E50C23:568,524-572,733:1	LGE22C19W28_E50C23	MODEL	>gi|363745009|ref|XR_140361.1| PREDICTED: Gallus gallus keratin, type II cytoskeletal 75-like (LOC768880), miscRNA	ATGTCTCGGCAGTCTGTCTGCAGAAGCTTTGGGGGAGGGAGCAGAAGGGGCTACAGCTCTTGCTCCGCCATCGGTGGTGGCTTTGGAGGAGGTGGTGGCAGAAGCAGGAGCAGCTACAGCTCGTTCTCTATGTCCAGGGGATATGGAGGTGGTGGACGTTGTGGAGGCTTTGGCAGCAGGAGCCTCCATAACATAGGGAGCAGTGGAAGGATTGCCATGGGTGGATGCTACAGCGGTGGAGGCTATGGAGGCAGAATGGGTGGCTTTGGTGGAGGCTACGGAGGACTAGGCAGCTATGGAGGAGGAATGGGTGGAGGAGGAATGGGTGGCTTTGGTGGAGGAATGGGTGGTGGTGGAGGAATGGGCGGCTTCGGTGGAGGGATGGGTGGCTATGGTGGA…	>ORFfinder_LOC76888	MSRQSVCRSFGGGSRRGYSSCSAIGGGFGGGGGRSRSSYSSFSMSRGYGGGGRCGGFGSRSLHNIGSSGRIAMGGCYSGGGYGGRMGGFGGGYGGLGSYGGGMGGGGMGGFGGGMGGGGGMGGFGGGMGGYGGGMGGGGMGGYGGPGFGFGGPGRGGPGIQPVQVDPTLLQPVHVEIDPQIQQVKNQEKEQIKTLNNXXXXXXXQVRFLEQQNKVLSTKWELLQQQGPSGPRKNLDVIFENYIQNLRRQLDSILAQRGQLESELQNMQQYVEDYKNKYEEEINRRTTAENEFVVLKKDVDTAYMTKVELEAKVGALTDQINFLRAIYEEELSQMQTISRDLSVVVSMDNNRHLDMDSIIEEVRRQYEQIAQSSRAEAEAWYQSQYEQLQSTAGMHGDSL…
	LOC768881 (KRT6A-like)	KRT6A	chrLGE22C19W28_E50C23:578,104-583,020:1	LGE22C19W28_E50C23	MODEL	>gi|513233481|ref|XM_001232026.3| PREDICTED: Gallus gallus keratin, type II cytoskeletal 6A-like (LOC768881), mRNA	tctatatctgcaattatttggagctattaaagaaggttgggagtccaatgaggggctgcaaaaaagtgtgttactgtgcaagatggcttccagcaggtcataaacctatgagagtccacttagtcactgagacctatttcaatgttcttttattcacttctatattgtagggtgtgtttctaggcaggcccaaataaggtaaagctacactgggaatctgtcaacagcaccatgctgatgaaaataataaactggtttccaccttcacacccaagagcttcagcccacctccaggagcggataaaagggaatgcccgaagccgtggagccagagaaggctgtgcacacttctctgcacatctgaactcagcagcacagctccattggtcttcctactct…	>gi|363745011|ref|XP_001232027.2| PREDICTED: keratin, type II cytoskeletal 6A-like [Gallus gallus]	MSRQSACRSYGGGSRRGYSSCSAIGGGFGGGGGSRSRISYSSYSSSRGGGGGGQCGGFSSRSLHNMGGSRGIAVGGCYGGGGRMGGYGGGIGGYGRGICGGGMGGYGGGIGGGGMGGFGGGMGGGGMGGGGMGGFGGGIGGGIGGGMGGFGGPGFPGGIQPVHVDSSLLRPVHVEIDPQIQQVKNQEKEQIKTLNNQFASFIDKVRFLEQQNKVLSTKWELLQQQGPSGPRKNLDAIFENYIQGLRRRLESLLGQRGELESELQNMRQYVEEYKTKYEEEINRRTAAENEFVVLKKDVDCAYMTKVELEAKVGALTDEINFLRCIYEEELSQMQTISRDLSVVVSMDNNRHLDMDSIIEEVRRQYEQIAQNSRAEAEAWYQSRYEELQTTAGRHGDSLR…
	LOC431299 (KRT75-like)	KRT6B	chrLGE22C19W28_E50C23:586,301-591,398:1	LGE22C19W28_E50C23	MODEL	>gi|513233483|ref|XM_428850.4| PREDICTED: Gallus gallus 768880 KRT75L1 keratin, type II cytoskeletal 75-like 2 (KRT75L2), mRNA	tcttgctttacaccacgaaactgcttcttggaaaaccatcagcagttttccacataagtaggagattcggggtgtacttgggggaattgtgaaagcctcactcttgctgatttccaccaaaatgcttgcctgacactgagcctcaatgcaagagatccgaatccagataaaccaagaaattgttaagaacggatggaaaggtgggaggagggaagaacatgactacatcgctgtaaaacatatttttccagatgacacaaagatatgagagtccacttactcactgagtcctgttccaatgctcttgctcttttattctcttctgcatcgcaaagcgtatttctgggtggagtcaacaatttggcaaaaatctgttaaccgcaccaagctgatgaagac…	>gi|118129662|ref|XP_428850.2| PREDICTED: keratin, type II cytoskeletal 75-like [Gallus gallus]	MSRQSVCRSFGGGSRRGYSSCSAVGGGFGGSGGRSRISYSSFSTSRGTGGGGRCGGFSSRSLHNMGGSGRISMGGSYGGGYGCRIVGLGGGYGGGFGSIGGGVIGGGVGSFGGPVRGGPGFPGGIQPVQVDSSLLRPVHVDIDPQIQQVKCQEKEQIKTLNNQFASFIDKVRFLEQQNKVLSTKWELLQQQGPSGPRKNLDVIFENYIQGLRRRLESLLGQRGELESELQNMRQYVEEYKTKYEEEINRRTAAENEFVVLKKDVDCAYMTKVELEAKVGALTDEISFLRCIYEEELAQMQTISRDLSVVVSMDNNRHLDLDSIIEEVRRQYEQIAQNSRAEAEAWYQSRYEELQTTAGRHGDSLRNTKIEIQELTRNVQRLRAEIENVKKQNQQLQAAI…
	LOC431300 (KRT79-like)	KRT79	chrLGE22C19W28_E50C23:593,393-607,879:1	LGE22C19W28_E50C23	MODEL	>gi|513233510|ref|XM_428851.4| PREDICTED: Gallus gallus keratin, type II cytoskeletal 79-like (LOC431300), mRNA	tttgttttgtttattttcactgtttgcaagaccccttggtggtcaaatacctggtggctctgggtcagagacaagctggtgggacccagagccattttccttctgcatcgtgtgctcagctccaggtgaacactgctgaggtggagcagaatggagatctcaccttccacaacgccaaaagcaaagtggaggaactctgaagagcccccaaagaggagctgggccacgtgctggagtgtcaggacctgctgggtgggacgtggagatggctgcgtgcaggacattgccagaagcagagttagcagacacagcctcagttttgtggaccaaaggctgttagcaagaagacacaacctcaccaccctcccctgtccatgcagcccttcagaagcaatgctt…	>gi|363745014|ref|XP_428851.3| PREDICTED: keratin, type II cytoskeletal 79-like [Gallus gallus]	MMEDKDSVVMAMGMGMGTAAGASTTSVGLGTFLLVESTEEMEGGMEGMGGIMMGDTWTGDLGRRVYFVGDFQGGAGRMYGGGSSRGMLSGGLREQGAGQGSAHPAAGGGIEEVHVNTNLLRPIQVQVDPEFQRMRSDEKEQIKTLNSKFASFIDKVQCLERQNQALMTKWELLQQQSSRPEESRSITSFFQSYINNLQRQLDMLQSQKEQLDPEAYEMLQLVEDYKKRFEDEINKRASKEEEYVELKKELDSTYMRKMEFEVRVEILKQELEFLRCLYEAELSQLQTVVDNTNVILSMDNGREVNMDGIIEEVRQEYEKIAQKGKDEVNAMYQGRYQDLQNMRVNQREQLRYTYQEIQELTRQIQRLQPEIEIVRRENDSRQEAIRDAEQRGSSAVKDG…
	LOC100858521 (KRT1-like)	KRT1	chrLGE22C19W28_E50C23:609,183-620,209:1	LGE22C19W28_E50C23	MODEL	>gi|363745015|ref|XM_003643123.1| PREDICTED: Gallus gallus keratin, type II cytoskeletal 1-like (LOC100858521), mRNA	ATGGCAGTGGAAGTGGAGGCTCCATCTGTGGAGGAGGAGGCTCTGGGTCCTCGTCTGGAGGAAGCTTTGGCAGTGGTGGGTCCTCGTCCGGAGGAAGCTTTGGCAGTGGTGGGTCCTCGTCTGGAGGTGGCCACAGCTCTGGAGGCTTTGGGTCGAGCTCTGGCAGCGGATCTGGCAGGAGAGGGTCCATTTCTGGAGGCGGTGGAAGCTCAGGTCATGGAGGTTCCAGCTATGGCAGTGGAAGTGGAGGCTCCATCTGTGGAGGGGGCGGCTCTGGCTCTGGGTCTGGTTTTGGTGGAAGCTTTGGCAGTGGTGGTTCTGTATCCCATGACGCTGGAACTTTCAGTGGAGGGTCATGTATTTCACCTGGCAGTCACAGCTGTGGTGTTTCGGGTTCGA…	>gi|363745016|ref|XP_003643171.1| PREDICTED: keratin, type II cytoskeletal 1-like [Gallus gallus]	MAVEVEAPSVEEEALGPRLEEALAVVGPRPEEALAVVGPRLEVATALEALGRALAADLAGEGPFLEAVEAQVMEVPAMAVEVEAPSVEGAALALGLVLVEALAVVVLYPMTLELSVEGHVFHLAVTAVVFRVRVLVVKVTDIGECGRHGRMLGFHGCGREGIRAVHVNENLLRPLDVKIDPEIQRIRRQEREQMRSLNNQFACLIDKVQHLEQQNRLLATKWAFLQKHILPSQKNFKHVFNTFICSLQRRLDSLLHERGQMELELNNTEKLIEDLKCKYEQEVNRCTAAENEFVLLKKDADCVYLTKAELEAKLETLKQQIELLKCMSAQGTAEMEKSLCDTSVVVKMDNSRSLDMEGILRGIELWYEDVAQKSKAELDALYRTRYQELEETKRKQCSE…
	LOC768978 (KRT73-like)	KRT73	chrLGE22C19W28_E50C23:616,245-630,518:1	LGE22C19W28_E50C23	MODEL	>gi|513233513|ref|XM_004949742.1| PREDICTED: Gallus gallus keratin, type II cytoskeletal 73-like (LOC768978), mRNA	ATGCTGGGCTTCCATGGCTGCGGAAGAGAAGGCATTCGTGCAGTGCATGTCAATGAGAACCTACTGCGGCCGCTTGATGTGAAGATCGACCCCGAAATCCAGCGCATCCGAAGGCAGGAGAGAGAGCAAATGAGGAGCCTCAATAACCAGTTCGCCTGTTTGATTGACAAGGTGCAGCATCTGGAGCAGCAGAACAGGCTGCTGGCCACCAAATGGGCCTTCCTCCAAAAGCACATCCTGCCATCCCAGAAGAACTTCAAGCACGTCTTCAATACTTTCATCTGCAGCCTGCAGAGGAGGCTGGACTCACTGCTGCACGAGCGGGGGCAGATGGAGCTGGAGCTGAACAACACCGAGAAGCTCATTGAAGATCTCAAATGCAAATATGAACAGGAGGTG…	>gi|513233514|ref|XP_004949799.1| PREDICTED: keratin, type II cytoskeletal 75-like [Gallus gallus]	MLGFHGCGREGIRAVHVNENLLRPLDVKIDPEIQRIRRQEREQMRSLNNQFACLIDKVQHLEQQNRLLATKWAFLQKHILPSQKNFKHVFNTFICSLQRRLDSLLHERGQMELELNNTEKLIEDLKCKYEQEVNRCTAAENEFVLLKKDADCVYLTKAELEAKLETLKQQIELLKCMSAQGTAEMEKSLCDTSVVVKMDNSRSLDMEGILRGIELWYEDVAQKSKAELDALYRTRYQELEETKRKQCSELKSHQQEIEELSFVMQRWQCDLENVKKRVSSLRTSVSDTEQRGDRALKDAREKHVELQNALQKGKDELACMLRDYQELLNVKLALDIEIATYKTLLEGEESRPASQTYIRSGIAVSPQRDLCSSPAEELPLNSCDPFSPTMSRQAPTVRS…
	LOC431301 (KRT75-like)	KRT74	chrLGE22C19W28_E50C23:644,649-653,266:1	LGE22C19W28_E50C23	MODEL	>gi|363745017|ref|XM_428852.3| PREDICTED: Gallus gallus keratin, type II cytoskeletal 75-like 3 (KRT75L3), mRNA	ATGAGCCGGCAGTGCTACACCTCCAGCTCGCTGCTGGGCCGACGTGGCTTCTCCTCAGCCTCCGCCGTCTGCGGTCTGGGCAGGGCAGGCAGCAGCTCAGCCTCGGTGTGCCAACCGGCGGCACGGCGCTGCGGGTTGGGTGGCTTCAGCAGCCGGAGTGTCTGCGACCTGGGCCGTGTGCAGAGGATTTCCTTCGGAGGAAGCTGCCGTAGCGCGGCGTATGGCGCAGGCAGCGTGGGACGATGCGGCACTGCCTATGGTGGAGGTCGCTTCGGCGTGGGCACGGTGGTGGGGTTCGGTAACTGCGGAGGCTATGGGGGCCTGGGCGGCTACAGAGGCCTTGGGGATGGCGTGGCGATGGGTGGCTACAGCGGAGGCATCAGCATCGGGCTTGGAGGA…	>gi|363745018|ref|XP_428852.3| PREDICTED: keratin, type II cytoskeletal 75-like [Gallus gallus]	MSRQCYTSSSLLGRRGFSSASAVCGLGRAGSSSASVCQPAARRCGLGGFSSRSVCDLGRVQRISFGGSCRSAAYGAGSVGRCGTAYGGGRFGVGTVVGFGNCGGYGGLGGYRGLGDGVAMGGYSGGISIGLGGGRSEGIRGVSIHPELLKPLCVGVDPEECQVRTHEKEQIKNLNNQFACFIDKVRLLEQQNKVLTTKWELLQQYVLPASRRNLEPVFENFICNLRKQLECVLGERERLENEERCLRDLVQEYKCKTLHPHHPHWVRSLFSEEIAQMDCQLCDTSVIVQMDNSRDLDMEGIIKSVECCYEEIAQKSKAEVEAFYQTRLEELHSSRGKFCDDLRNNQSEIAELNRMIQKLQCESDNVKKQIAALQTAICDAEQRGDCALKDARQKLVDLQ…
	KRT79 (KRT3)	KRT3	chrLGE22C19W28_E50C23:657,674-664,043:1	LGE22C19W28_E50C23		>gi|513233499|ref|XM_004949741.1| PREDICTED: Gallus gallus keratin 3 (KRT3), transcript variant X4, mRNA	ATGAGCCGGCAGACGTACAGCACCAGGGCTGGGGGTGGAGGGCGGTCGTACAGCGCTGCTTCAGCCATCGTTCCTGGGGGCAGCAGGGCTGGCTTCAGCTCGGTGTCGGTGGTACGGTCTGGAGGAGGAGGAGGAGGAGGAGGTGGCAGCGGTGGTGGAGGTTTTGGCAGCAGGAGCCTCTACAGCCTCGGTGGTTCCAAGAGGATTTCCTTCGGGGGTGGTGGCCTTGGACTTGGTCTTGGCGGTGGTGGAGGGGGTGGTGGTGGCTATGGCTTTGGTGGAGGTCCTGGTGGGCTTGGCTTTGGTGGAGCAGGAGGCATGGGGGGACTTGGAGGGCTGGGTGGTGGCAGGGGTCCCATGGGGTTTGGTGGCCCTCCTGGCATGGGCACCATCCAAGAA…	>gi|513233500|ref|XP_004949798.1| PREDICTED: keratin, type II cytoskeletal 6B isoform X4 [Gallus gallus]	MSRQTYSTRAGGGGRSYSAASAIVPGGSRAGFSSVSVVRSGGGGGGGGGSGGGGFGSRSLYSLGGSKRISFGGGGLGLGLGGGGGGGGGYGFGGGPGGLGFGGAGGMGGLGGLGGGRGPMGFGGPPGMGTIQEVTVNQSLLAPLNLEIDPNIQQVRKEEKEQIKTLNNKFASFIDKVRFLEQQNKVLETKWTLLQDQGQKNSTGKNNLDPLFEAYINNLKRQLANLLSERGRMDGELKNMQDLVEDFKNKYEEEINRRTAAENEFVVLKKDVDAAYMNKVELEAKVDALTDELNFLRALYEAELAQLSAQASDTAVILSMDNNRDLDLSSIIAEVKAQYEDIANRSRAEAEAWYQTKYEELQATAGKHGDDLRNTKGEISELNRLIQRIRAEIENTRNQ…
	KRT5	KRT5	chrLGE22C19W28_E50C23:667,141-674,003:1	LGE22C19W28_E50C23	VALIDATED	>gi|487441485|ref|NM_001001195.2| Gallus gallus keratin 5 (KRT5), mRNA	ctccgttgccctctgctgctttcctgctgctcagcttctatcaccagctctttcccccgttcctgttctttgcgtttccaactgcacgagccATGAGCCGGATCTCGTACAGATCTTCCACCGGAGGGGGCATGAGGGGCTTTAGCTCAGGCTCTGCTATCGTGGGAGGCAGCGGTGGTGGCACGCGGAGCAGCTTCAGCTCCGTCTCTGTCTCCAGAGTTGGAGGAGGAAGAGCTGGAGGTGGAGGAGGCTTTGGAGCTGGCGGTGGCTTCGGCAGCAGAAGTCTCTATAACCTGGGTGGAAGCAAGAGAATCTCCCTCGGAGGGCTGCGGAGCGGAGCCGGCGTCGGATACGGCTTTGGTGGAGGAGCCGGCTTTGGTCTGGGCTATGGTGGAGGAG…	>gi|47575885|ref|NP_001001195.1| keratin, type II cytoskeletal 5 [Gallus gallus]	MSRISYRSSTGGGMRGFSSGSAIVGGSGGGTRSSFSSVSVSRVGGGRAGGGGGFGAGGGFGSRSLYNLGGSKRISLGGLRSGAGVGYGFGGGAGFGLGYGGGAGAALGLGGAGGGGGYGLGGFGMGGPGFGGRGGPGFPVCPPGGIHEVTVNQSLLAPLKLDIDPEIQKVRTQEREQIKTLNNKFASFIDKVRFLEQQNKVLETKWSLLQEQGHTVTRKSLEPLFETYINNLRRQLDSLMGERGRLDSELRSMQDMVEDFKNKYEDEINRRTGAENEFVVLKKDVDGAYMNKVELQAKADGLADEINFLRALYEAELSQMQQQVSDTSVVLSMDNNRSLDLNSIIAEVKAQYEDIANRSRAEAEAWYQNKYEELQVSAGRHGDDLRNTKMEISEINRMV…
	KRT75 (NP001001313, KRT6A)	KRT75A	chrLGE22C19W28_E50C23:679,789-684,915:1	LGE22C19W28_E50C23	VALIDATED	>gi|47604941|ref|NM_001001313.1| Gallus gallus keratin 6A (KRT6A), mRNA	ctttcttctttccctcccactccttgctccaggccagcacctccactgcttccctcgtgccgtagcatccaccccatcccaaaccagccATGTCTCGCCAGTCCACCGTCAGGATCCAGAGGGGGAGAAGCGGCTTCAGCGCTGCGTCAGCCATCGTGCCTGGCACGTGCCGCACCAGCTTCAGCTCACGCTCCGTCACCCGTGTTGGGGGCTGCAATGCTGGCAGCGGCTTTGCAAGGGTTGGAGGTGGATTTGGGAGCAGAAGCCTCTACAATTTTGGTGGATGCAAGAGGATCTCTGCAGCTGGAAGGGGTGGGGGGTTCTATGGCACTGCAGGGTTTGGTGGAGGTGCTGGGAGCATGCTGGGCTATGGATATGGGGCATTTGGAGGCCCTGGGT…	>gi|47604942|ref|NP_001001313.1| keratin 75 [Gallus gallus]	MSRQSTVRIQRGRSGFSAASAIVPGTCRTSFSSRSVTRVGGCNAGSGFARVGGGFGSRSLYNFGGCKRISAAGRGGGFYGTAGFGGGAGSMLGYGYGAFGGPGFPAGGIQEVSINQSLLKPLNLEIDPSIQRIRKEEKEQIKTLDNKFASFIDKVRFLEQQNKVLETKWSLLQEQGMKTVRNNLEPLFETYINNLRMQLNSLLSDKGRLEGDLSHTYLVEDFKKKYEDEINRRTIAENEFVTLKKDVDASYMNKVELQAKADALTEEINFLRALYEAELSQMQTQISDTSVVLTMDNNRNLDLDSIIADLKAQYEDIANRSRAEAESWYQTKYEELQATAGRHGDDLRSTKQEISELNRHVQRLRAEIDSVKKQCANLKAAIADAEERGEIALKDAKAK…
	KRT75L (NP001001314)	KRT75B	chrLGE22C19W28_E50C23:688,657-692,493:1	LGE22C19W28_E50C23	PROVISIONAL	>gi|47604935|ref|NM_001001314.1| Gallus gallus keratin 75 (KRT75), mRNA	cggacgcgtgggcgctgcactcctcctcatcctcactgctctgctcttccaacctctcacgtcggctgtgATGTCTCGGCAGTGCACCGTGAGGAGCCAGGGCCGGACTGGCTTCAGTGCTGCATCTGCCTTCATCCCGAGTGCCTGCAGCACCGGGTTCATCTCACGTTCCGTGGCTCAAGGTGGCAGCTGCAGCACTGCTGCGGGGTATGGAGGATTTGGAGGAGGTTTTGGAAGCAGAAGCCTCTACAGCGTTGGTGGATGCAAGAGGATCTCTATGGCTGGAAGAGGCAGTGGATTCTATGGACCTGCAGGGTTTGGTGCTGGCACTGGGATCTCCTGTGGGTTTGGTGGTGCTTTTGGATTTGGTGGGGGCATGGGAGGCCCTGGATTCCCCGC…	>gi|47604936|ref|NP_001001314.1| cytokeratin type II [Gallus gallus]	MSRQCTVRSQGRTGFSAASAFIPSACSTGFISRSVAQGGSCSTAAGYGGFGGGFGSRSLYSVGGCKRISMAGRGSGFYGPAGFGAGTGISCGFGGAFGFGGGMGGPGFPAVPTGGIQEVSVNQSLLKPLNLAIDPSIQSIRKEEKEQIQTLNNKFASFIDKVRFLEQENKVLETKWALLQEQGHKTVRNNIEPLFEAYINNLRRQLSSLLADKENIGGELSKVQSLAEDFPSKYEEEINKRTAAENEFVILKKEVDSTYMTKTELQARLDALLEEIDFLRALYEAELSQLQSQIADTSVILTMDNNRSLDMDSIIAEVKAQYEDIAKRSREEAESWYQSRYEELQATAGRHGDDLRSTKQEISRAHRHVQRLRAEIDSVKKQCASLQTAIADAEQRGEI…
	LOC426897	KRT84	chrLGE22C19W28_E50C23:700,251-705,959:1	LGE22C19W28_E50C23	MODEL	>gi|513233508|ref|XM_424505.4| PREDICTED: Gallus gallus keratin, type II cuticular Hb4-like (LOC426897), mRNA	cctccctgggcagcctgtgccaatgcatcaccactctgtcagagaagaaatagttcctaatatccagccgcattctccttcagagctcttactcacaagctgaggtagcagcagaacataaagctagggaagcacttggatgagtgagaacttgacatcttcatccaacctataacaaggcaaaagctttcacattcctgaaaacaaggagcactagcacaagtcctggttttcactgtgattacacaagacttcaggatgaccccattgaattaacagcagtcttcaattgcggtatggggcaaatctgctttctccattggtgagcacagcgtatgctaagcagctcctactctgcatcataaacatcttgtggaagtttcatgcagcctcgccccg…	>gi|363745022|ref|XP_424505.3| PREDICTED: LOW QUALITY PROTEIN: keratin, type II cuticular Hb4-like [Gallus gallus]	MSCSYGTNVGRVGNFSSSSVALSRNGQSFGRVLCRQRGLGSFSTRSLSGVASSRPRIAVGRCPPMRCGYGLGAAGAGLGCRGAGFGYRVGGSSRPCTIVPITVNEKLLQPLQLELDPNVQTMKYQEKEQIKTLNNKFASFIEKVRLLEQQNEVLETKWSFLKGQKHGRNTIVPMLEACIGNLKKQLEALGCNRARLETQLKAVQEALETNKKIYEDERSRRSSTEKELIALKKDVECFFLNKAELGAKVGRMEGEFGFLRVLYEEESQQLRAHISDTAVVVQMDNSWDPNLDGIVANVKAHSEDTACRSRAETEAWCKGKFKELQVTAGRNADSLQEKKREAAELARMVKKLSGEVRSAKEQCCKLETAVADAEQRKEMSIKDAKSKLTELEAALQKAK…
	KRT78	KRT78	chrLGE22C19W28_E50C23:713,333-717,769:-1	LGE22C19W28_E50C23		>ENSGALT00000016670	tggtctcccagctcagctaccctcaggtttaaggacaggggatacctcaggacccgctgcagccATGTCCCGCTCCGTCAGCTTCAGCTCTCGCTCCGTGGCCGTCCCAGGGGTCAGCCAGGTGCGGGTCAGCTCCGTCTCCTCTGTCCGTGGAGGTGGTAGCCTTAGCAAGGCGGGGGGCTTTGGCAGCTCCAGCCTCTACAACCTGGGCTCTGCCAACAAGCGGATCTCCCTCGGAGGCAGCAGCTCCTACAGCGTTCGCTCTGGATACGGCTACGGCGGCATGGGGTTCGGAGGGGCCATCGCCCCCAGTGCGGGCATCCAGGAGGTCACCGTCAACCAGAGCCTCCTGACCCCCCTCAACCTGGAGATCGACCCCAACATCCAGCGGGTGCGCAA…	>ENSGALT00000016670 length=253	MSRSVSFSSRSVAVPGVSQVRVSSVSSVRGGGSLSKAGGFGSSSLYNLGSANKRISLGGSSSYSVRSGYGYGGMGFGGAIAPSAGIQEVTVNQSLLTPLNLEIDPNIQRVRKEEKEQIKTLNNRFASFIDKVRFLEQQNKMLETKWSLLQDQKTTRSNIIPMFEAYITNLRRQLDGLLNDKGRLEGELRNMQDLVEDFKAKYEDEINKRTTAENEFVVLKKDVDAAYMNKVELEAKVDALTDEINFLRSLYEA
	KRT80	KRT80	chrLGE22C19W28_E50C23:727,434-746,090:1	LGE22C19W28_E50C23	MODEL	>gi|513233505|ref|XM_428853.4| PREDICTED: Gallus gallus keratin 80 (KRT80), transcript variant X3, mRNA	aatgtgtcacagggctggacacacacagctcccactgcagacgctcctcgcgtgcccggcgtggcccaaacgcgtcctgctgacccactcattacctcctcagccccacagccctgtccctgccttgcttaaccctaatcactctgattcctcgaggcaagcgctgatttgctgcttgtgcttcatacgttacccatacttaatgaacagcaattacttagggagctttgataaatgaattattcttctgtgcatacacttactgagccagtaaccctacaaggtgctttttcaaacagctgggataaatctccatgcgcccagggaactccaggtttgtctgtacagaggcttaagcatccccaagtgactctgctgtggtttaagtcaccccgttcc…	>gi|513233506|ref|XP_428853.3| PREDICTED: keratin, type II cytoskeletal 80-like isoform X3 [Gallus gallus]	MTNLCKAFSSGSLCSWEASGRMSQGRAGSTSPDSLGHCSPSSVTSPSCGAPYGDGGYQSSSYLSIDGRLLAPVHLDIDTDFHAVREQEKEDIKLLNNQFVTLIEKVQCLEQQNKILTTRWNFLKDQDNSHSESDVKAIYDQYMSKMNQEMQALNYEQENLESELTEVLSTMDNFRSKYEDEIRLCSGMEYTFMELKKDLDASTLHRTELEVKLSGLQELMDLKKTIYEQELEELLTEIKDISVVLGIDNTCKLDLSRIVEEVRAQYEALALRSWEEAEALTRRKLNEGNTQSATYGGHLLDSRREIADLNIQIQKLRSCIVSQKSQCLYLEENIKEAGEHGEMALKDAKAKLVKLEEALQKSKEDMAHLVKEYQELMNIKLALDLEILTYRKLVEGEES…
	KRT7	KRT7	chrLGE22C19W28_N03011265_random:21-5,724:1	chrLGE22C19W28		>ENSGALT00000016667	gtgctgttgccagagataagaaaggtagtggagagatcgagtaagcaaaactgggctgcaagtgaagtgcaggttctgtgagctctcacaggagtttctccctgtcagggatgtgagttggttttgttgcaaacacagctagggcgtgctttagttattcatgcagttagtgtgaaagcaagaaaagcaatgcattatactcagtgctgaagcactggtgtgtgtgtttctgtgctgtctgagaacggaaagctccttgccccgcactcatttatcttcagcatcgtttacaaggtaagagactgatgcaagcacacacattgtgcccttgtgtaagatggtggaatttggccctttgctgaggagctgatgctcgagcttcttaggccagcacttcat…	>ENSGALT00000016667 length=222	MDNSRNLDLDSIIAEVKAQYEDIANRSRAEAESWYQSKFEALQVTAGKHGDDLRNTKNEITEINRVIQRLQGEIENAKAQRAKMEAAIAEAEERGELAVKDARAKLEELEAALQKAKQDMARQLREYQELMNVKLALDIEIATYRKLLEGEESRLAGDGVGSVNISMVSSSGGGSSGFLGGGVRGGLALGAGMGSGALGFSSGGSTKSYTVTTTSSTRSFRK

## Sheet: Table S2
Type	Old Name	New Name	Location	chromosome	cDNA		amino acid
Type I	KRT222	KRT222	chr27:2,057,261-2,060,618	chr27	>ENSTGUT00000002460	ATGGACAAAGATGCAGAAGCACTAAAGGCAGCCAGAGCAGAATTGTGCGAAGCCCGACGGCAGTGGCACCACATGCAGATCGAAATCGAGTCTCTCCACGCTGTGGAAAAGGGTTTGGAACGTTCACTGCGAGCCACGGAGCAGCAGTACCACATGCAACTACAAAATTTGGAAGGTGAGATTGAATGCTTGGAGAAAGAGTTGTTGGAAGTGAGAAGAGGAATTGAGAAACAGCTTCGAGAGCATGAAATTCTCCTGAACACGAGGATGAAGCTGGAGGAGGAGATAGCAACATATCGAAGTCTGTTGGAGCAAGAAGAGAGCAGGTACTCACTGCTTAGAGAAAAAGATCTCAAGCATGCTCACTGTATACCTGCATATTCTTTTACAGAGAGTGCA…	>ENSTGUT00000002460 length=236	MDKDAEALKAARAELCEARRQWHHMQIEIESLHAVEKGLERSLRATEQQYHMQLQNLEGEIECLEKELLEVRRGIEKQLREHEILLNTRMKLEEEIATYRSLLEQEESRYSLLREKDLKHAHCIPAYSFTESAKKHKPKKVELMTKQAILDGNIMKESAEAHGTVQTEKVDEVIKEWEGSFFKDNPRLRKKSVSLRFDLHLAATEEGCLHTKKKTLPDIEVRLVMRRSCSIPSIKP
	KRT12	KRT12	chr27:2,064,272-2,067,500	chr27	>ENSTGUT00000002472	ATGGCCCTTTCCGTGCGCACAAGTGGCGGGCCCCGGCAATTCTCCTCTCGGAGCGGATTTGGAGGGGGATCTTTGAGGATCTCCAGTTCCAGTGGTGGAGGAGGCTTTGGTGGCAGTGGGCTTGGCTTTGGTGGGGGGTCTGGTGGAGGGTTTGGTGCAGCTTCTCTGTTGGGATCAAGCTCTGGCTTTGGTGGGGGCTTTGGAGGTGGTTTGGGTGGTAGCTATGGAAGTGGCTTAGGCAGTGGGTTTGGGGGAGGTTTGGGAAGTGGTTTTGGCAGCAGTTCAGGTGCAGCTTTTGGAAGTGGCTTTGGTGGTGGCTTAGGGACTGGTTTTGGAGGTGGGTTCAGCCCTGCTGGTGCTGGTGATGGCGGCATTCTTTCTGGCTCAAAAAAAGAGACT…	>ENSTGUT00000002472 length=495	MALSVRTSGGPRQFSSRSGFGGGSLRISSSSGGGGFGGSGLGFGGGSGGGFGAASLLGSSSGFGGGFGGGLGGSYGSGLGSGFGGGLGSGFGSSSGAAFGSGFGGGLGTGFGGGFSPAGAGDGGILSGSKKETMQNLNDRLAAYLDKVRSLEDANTELERKIREWYEKNGPGTGTPGSGNDYSKFYPLIEDLRNKIINATIDNARIILQVDNARLAADDFRV
	KRT20	KRT20	chr27:2,069,436-2,073,717	chr27	>gi|449491166|ref|XM_002194038.2| PREDICTED: Taeniopygia guttata keratin 20 (KRT20), mRNA	ATGGCATTCTCCACCAACAGCACGCAGTGGAGTACGAGCAGCCGTGTCCAGCCCTCTGCACCCAGTGTCAGCAGTGTGACCTCCAGGAAAATGTCCATCCAGAAGATCCAGGCACCCAGTGTCTATGGGGGAGCTGGGGGCTATGGCACCCGCATATCAGCCAGCACCAGCCCTGGCCAAGGCCTCAGAGGAAGCCTCCAGCTCAGCATCACTGGGAGCGATGTGCTGCTCGCTGGCAACGAAAAATCAACGATGCAAAACCTGAACGATCGCTTGGCTGCGTACCTGGAGAGGGTGCGCTCACTGGAGAAGTCAAACTCCCTGATTGAGAGGCAGATCAGGGAATGGTATGAAAAGAACACCACAAGCATAGGGCAGGACTATAGCTCCTACTTCAAA…	>gi|449491167|ref|XP_002194074.2| PREDICTED: keratin, type I cytoskeletal 20 [Taeniopygia guttata]	MAFSTNSTQWSTSSRVQPSAPSVSSVTSRKMSIQKIQAPSVYGGAGGYGTRISASTSPGQGLRGSLQLSITGSDVLLAGNEKSTMQNLNDRLAAYLERVRSLEKSNSLIERQIREWYEKNTTSIGQDYSSYFKTIDELRNKISAAQMENSRLVLQIDNAKLAADDFRLKFENEHLLRQSVESDITGLLRVRDDLTLTQADLESQIENITEELVFLRKNHEEDRDRLRREASSSVNVAVDAAPGIDLAAVMENMRKQYEEMAEKNRQEAKEHFEKQTAELNQEVALNIERLEVQRKEITERRQVFQNLELELQSLLTMKQTLEGTLAETEARYSYQLDQIQGAISSLEAQLRQLRADMEAQNSEYSILLDVKTRLEMEIATYRRLLEGEESGHLEEISLA…
	KRT23	KRT23	chr27:2,069,445-2,110,987	chr27	>gi|449491009|ref|XM_004174661.1| PREDICTED: Taeniopygia guttata keratin 23 (histone deacetylase inducible) (KRT23), mRNA	tgctaggcagccaaacctggggttcgattcatacagggctaagcATGAGCACCAGCCAAGGCCCTTTCCAGCTTTTTTCTGGGTCCCTCAGGGGTAGTTCAGGGTGCGGTTTGGCCCAGCAAGGAACTTCTTACAGAGCATCAAGTGCAGATGGTGGTGCCAGCAGCACACATCCCTTCTCCTCTGCCAGACCCTTCTGGCTGGCAGCAGGAGGGGCACCCTGGGGAGGCTTCGGCGAGCACTATGGGGAAAGCATCTTCCTGGGTGGGAATGAGAAACAGACTATGCAGAACCTGAATGAGCGCTTGGCTGCCTACCTGGACAAGGTCCGTGCCTTAGAAGCAGCCAACGCTCAGCTGGAGAGCTGCATCCTAGAGTGGCACAGGACAAAGTCTCATG…	>gi|449491010|ref|XP_004174709.1| PREDICTED: keratin, type I cytoskeletal 23 [Taeniopygia guttata]	MSTSQGPFQLFSGSLRGSSGCGLAQQGTSYRASSADGGASSTHPFSSARPFWLAAGGAPWGGFGEHYGESIFLGGNEKQTMQNLNERLAAYLDKVRALEAANAQLESCILEWHRTKSHGKRHDFNQYEQNVTDMQRQIEDSKITNASILLQIDNANMATEDFRLKYEAEKCRRQGVQLDVENLRKELDGMTIITTDLEMEIEGLREEHILRRKDHEEDMEANRSSQDFKVNVKVNAAPPADLGKILAEIREDYEAIIEKNRQSLDNWYKEQSAAMSLAATPNPEQIQRNENEIKELRRTLQSLDIELQAQISKKHMLEDTLADTRNYYAAALQNMQQIISRCEEELSQVRHDMKQQNNQYKVLLGIKTRLEKEISTYRLLLEGNADGTARKSETKEHSG…
	KRT15	KRT15	chr27:2,097,181-2,101,946	chr27	>gi|224086477|ref|XM_002194062.1| PREDICTED: Taeniopygia guttata keratin, type I cytoskeletal 15-like (LOC100223619), mRNA	ATGGCCACTTCCTTCATGAGCTCTTCCTCCACCTACGGGGGTGGCTTTGGGGGTGCCGGGGGCAGCAGCTCTCGCCTGTCCTCGGTGCGCGTCGGAGGCACCTGCCGGGCCCCGAGCATCCACGGCGGCTCTGGCGGCCGCGGTGTCTCCATCTCCTCAGCCAGGTACGTCTCCTCCTCAGGAGGAGGCTGCGGCTTTGGCGGGGGCTATGGAGGAGGCTTTGGAGGGGGAGCAGTCTGTGGCTTTGGAGGGGGCTCTGGCTTTGGAGGGGGCTCTGGCTTTGGTGGAGGATTTGACTTCAGTGGTGGCTTTGTTGCTGGCGATGGCCTCCTCTCTGGCAATGAGAAGATAACCATGCAGAACCTGAATGACCGGCTGGCTTCGTACCTGAACAAGGTA…	>gi|224086478|ref|XP_002194098.1| PREDICTED: keratin, type I cytoskeletal 15-like [Taeniopygia guttata]	MATSFMSSSSTYGGGFGGAGGSSSRLSSVRVGGTCRAPSIHGGSGGRGVSISSARYVSSSGGGCGFGGGYGGGFGGGAVCGFGGGSGFGGGSGFGGGFDFSGGFVAGDGLLSGNEKITMQNLNDRLASYLNKVRALEEANSELEVKIRDWYQKQAPTSPARDYSNYYKIMEDLRDKILAATIDNSRVILEIDNARLAADDFRLKYENELFLRQSVESDINGLRRVLDELTLSRTDLELQIETLKEELAYLKKNHEEEMKEYSKQLSGTVNVEMDAAPGIDLTKVLAEMREQYEALAEKNRKDAEAWFFTQTDELNREVATHTQQIQTGKSEITELRRTLQSLEIELQSQLSMKAGLEANLRDTEGRYCAQLAQIQVLITSVEEQLAELRCDMERQNQEY…
	KRT19	KRT19	chr27:2,106,128-2,111,111	chr27	>gi|449491015|ref|XM_002196979.2| PREDICTED: Taeniopygia guttata keratin, type I cytoskeletal 19-like (LOC100227535), mRNA	ggagacaactcccattgtcacctgcataaaagcggtgcggtgggggagcagggcactctcctgcctcgggatcacgaatagctgaggtgcagcttaggttgggtccttgttcttcctctccATGGCCAGTTACAGCTTCAGGCAAACCAGCTCCTCGATGGCGGGGGGGCCCGGCGCCTCCTCCCTCCGCTTCGGGGGCAGCTTCAGGGCCCCCAGCATCCACGGGGGATCTGGTGGCAGAGGTGTGTCCGTGTCCTCTGCCAGGTTCGTCTCCTCTGGCCTGGGAAGCGGCCTGGGGGGTGGCTATGGTGGAGGCAGCTTCAGCAGCAGCTTCAGCTATGGGGGCGGCCTGGGCGGCGATGGCCTCCTCTCGGGAAATGAAAAGGCGACCATGCAAAG…	>gi|224086482|ref|XP_002197015.1| PREDICTED: keratin, type I cytoskeletal 19-like [Taeniopygia guttata]	MASYSFRQTSSSMAGGPGASSLRFGGSFRAPSIHGGSGGRGVSVSSARFVSSGLGSGLGGGYGGGSFSSSFSYGGGLGGDGLLSGNEKATMQSLNDRLASYLEKVRALEEANSDLEIKIRNWYQKQGPSPARDYSPYFKTIEDLRDKILDATIDNARIVLQIDNARLAADDFKTKFETEQGLRMSVEADINGLRRVLDELTLSRADLELQIEGLKEELAYLKKNHEEELSTLRGQVAGQVSVELDSAPGIDLSKILADMRDQYEHMAEKNRKDAEAWFHSKTEELNREVAVNTEQLQSSKSEVTDLRRTLQGLEIELQSQLSMKAALEGTLADTEARYGAQLAQIQGLVGSIEAQLAELRADMERQNTEYKILMDIKTRLEQEIATYRQLLEGQESQMF…
	KRT16	KRT16A	chr27:2,119,407-2,123,020	chr27	>gi|449491170|ref|XM_004174675.1| PREDICTED: Taeniopygia guttata keratin, type I cytoskeletal 42-like (LOC101233334), mRNA	ATGAGCTGCAGCATCAAGAGAACATCCAGCACCTCGTACAGGAGCGGAGGAGGAGGTGGAGGCGCCTGCGGTGGCGGCAGCTCCTCCATGTCCCTGCCGGCGCTACGCCTCCTCCGTCATCGCCTGGACAAGGTGCGAAGGCTGGAGGAAGAGAACGCTCAGCTTGAGCACCACATCCGGGAGTGGTACAGGAAACAAGCTCCCAGCGTTTCCAAGGACTACAGCTCCTACTACCAGACCATCGAGCAACTCCAAAATCAGATTATTTCTGCCACTGTGGACAACAACAGGATGATTCTGGACATCGATAACAGCAAGATGACTGCCGATGACTTCAGAATGAAGTATGAGAATGAGCTGGGCATCCGTCAGACTGTGGAGGCTGACATCAATGGCCTG…	>gi|449491171|ref|XP_004174723.1| PREDICTED: keratin, type I cytoskeletal 42-like [Taeniopygia guttata]	MSCSIKRTSSTSYRSGGGGGGACGGGSSSMSLPALRLLRHRLDKVRRLEEENAQLEHHIREWYRKQAPSVSKDYSSYYQTIEQLQNQIISATVDNNRMILDIDNSKMTADDFRMKYENELGIRQTVEADINGLRNILDGLTTTRSALECELESLRDELIALKRNHEEEMRQLQSQTGGDVSVEVNAAPGEDLTKILNEMRDEYEQIIEKNRREVEQWYEVKIQEVNQQVTSSSQDIQTSSHQLTELRREMQNLEIELQAQLSTKSSLENSLAETESRYGRMLQQIQAQINCIEEELASIRCEMEGQSQEYKMLLGIKMRLEQEIQQYRALLQEGQQDLGAVKSVLRYHGHVGLP
	LOC100857659 (KRT42-like)	KRT16B	chr27:2,128,993-2,131,630	chr27	>gi|449491174|ref|XM_002194086.2| PREDICTED: Taeniopygia guttata keratin, type I cytoskeletal 42-like (LOC100220698), mRNA	ATGAGCTGCAGCATCAAGAGAACATCCAGCACCTCGTACAGGAGCGGAGGAGGAGGTGGAGGCGCCTGCGGTGGCGGCAGCTCCTCCATGTCCTGCCGGCGCTACGCCTCCTCCGTCATCGGCGGCGGCAGCTACGGCGGGGCAGCCTGCGGGGGCTACGGGGGCGGCCTGAGCATGGGCAGCCTGAGCATGGGCAGCCTTGGCGGAGGCTTCGGCGGGGGCTCTGCGGGGATCTGCGGCCCTGGCGGGGACCTGCTGCTGAGCGGCAATGAGAAGGTCACCATGCAGAACCTCAACGACCGCCTGGCCTCTTACCTGGACAAGGTGCGAAGGCTGGAGGAAGAGAACGCTCAGCTTGAGCACCACATCCGGGAGTGGTACAGGAAACAAGCTCCCAGC…	>gi|449491175|ref|XP_002194122.2| PREDICTED: keratin, type I cytoskeletal 42-like [Taeniopygia guttata]	MSCSIKRTSSTSYRSGGGGGGACGGGSSSMSCRRYASSVIGGGSYGGAACGGYGGGLSMGSLSMGSLGGGFGGGSAGICGPGGDLLLSGNEKVTMQNLNDRLASYLDKVRRLEEENAQLEHHIREWYRKQAPSASKDYSSYYQTIEQLQNQIISATVDNNKMLLDIDNSKMTAEDFRMKYENELVIRQTVEADINGLRNLMDDLTLVRSSLESELESLKDELIALKRNHEEEMRQLQSQTGGDVSVEVNAAPGEDLTKILNEMRDEYEQIIEKNRREVEQWYEVKIQEVNQQVTSSSQDIQTSSHQLTELRREMQNLEIELQAQLSTKTSLENSLAETESRYSCLLQQIQAQINCIEEELASIRCEMEGQSQEYKMLLGIKTRLEQEIQQYRALLQEGQ…
	KRT10	KRT10	chr27:2,136,403-2,141,423	chr27	>gi|449491178|ref|XM_004174676.1| PREDICTED: Taeniopygia guttata keratin, type I cytoskeletal 17-like (LOC100217825), mRNA	ATGAGCTGTGGCACCAAATCTTCGACCAGTACCATTAGAATTAGCAGTGGAGGAGGAGGAGGAGGTGGTGGTGGTGGAAGATGCAGTGGTGGAGGTGGTGGAGGGGGTAGGTCTGGAGGATACTCCTCCATGTCCTCGAGAAGATACACCTCTTCTGGAGGCAGCGGGGGCTTTTCTGGGAGAAGCTTTGGTGGAGGAGGCTCCAGGAGCAGCTATGGAGGAGGCTTTAGCAGTGGCAGCTGTGGCAGGATCAGCCGCAGTAGCTATGGGGGGAGAATGAGTGGTGGCAGTTATGGAGGAGGAATGAGCTGTGGAAGTATGGGAGGAGGACTTGGATCAGGAGGAGGTGGATTTGGGGGAATGGGAGGTGGTTATGGAGGTGGTGGATACAGTGGAGGT…	>gi|449491179|ref|XP_004174724.1| PREDICTED: keratin, type I cytoskeletal 17-like [Taeniopygia guttata]	MSCGTKSSTSTIRISSGGGGGGGGGGRCSGGGGGGGRSGGYSSMSSRRYTSSGGSGGFSGRSFGGGGSRSSYGGGFSSGSCGRISRSSYGGRMSGGSYGGGMSCGSMGGGLGSGGGGFGGMGGGYGGGGYSGGGFSGFGGSGGFGGGGSYGGGSFGGMGFGDDSGLLSTNEKLTMQNLNDRLASYMDKVRRLEEENSQLEQLIREWYKSQAPSQSKDYSQYYRTIEELQNQIVGANVDLNRMLLDMDNTRMTVDDFRLKYETEYTLHQSVASDINGLRPLLDQLTLSRSDLETQFESLKEELIFLKKNHEEEMRGLQGQSGGDVNVEVNATPGINLMEKLNEMRCEYERLIENNRKEVESWYETKMEEVNQQVHTSGQEIQSSNQQISELRREYQSLEI…
	LOC420039 (KRT42-like)	KRT9	chr27:2,148,770-2,153,583	chr27	>gi|449491182|ref|XM_002194133.2| PREDICTED: Taeniopygia guttata keratin, type I cytoskeletal 14-like (LOC100230285), mRNA	ATGGGCCACAGCAGCATGGGAACGGGCTTCAGGTCCGGGAGCGGCTTTGGGGGCGGTTATGGAGCAGGCTTTGGTGGAGGAGCGGTTGGTTTCAGTGGTGGCAGCTTTGGCAGTGGTGGCTTTCATGGAGGGAATGTGGGAATTCTCTCCTACGATGAGAAGCTGACCATGCAGAGCCTTAATGACCGCCTGGCTTCCTACATGGAGACAGTCAGGAATTTGGAAAAGGAAAATGCTCAACTTGAACAGTTAATCAGGGAGTGGTACCAGAAGCAAGGTCCTATTGGCCCAAAGGACTACAGCCACTATTATGGACAAATTGAAGAACTTCAAAAGCAGATTATGGCTGCAGCTGTGGAAACCCACAAGGTACTTTTGGACCTGGATAATACAAAGATG…	>gi|449491183|ref|XP_002194169.2| PREDICTED: keratin, type I cytoskeletal 14-like [Taeniopygia guttata]	MGHSSMGTGFRSGSGFGGGYGAGFGGGAVGFSGGSFGSGGFHGGNVGILSYDEKLTMQSLNDRLASYMETVRNLEKENAQLEQLIREWYQKQGPIGPKDYSHYYGQIEELQKQIMAAAVETHKVLLDLDNTKMTAEDFRIKYEMESGLRQNVEGDLNSLRPLLDNLTLTKSDLEMQFESLKEEILDLKKNHEEEMKLLQSQSNGDVNVQINTAPGEDLLKKLNEMRQEYEAIIQKNRAEVEKWYESKMEEVSQQVHSSSQEIESSNQQISVLRREFQSLEIELQSQISLIDSLQSNLEDTERRYNMQLQQIQAMIGPLEEELASIRCEMESQNEEYKMLLGIKTRLEQEIQQYRALLQEGQHGISTSQGGAGGGSSGGGGHGGNSGGGSCWSSGGRSSG…
	LOC771995 (KRT42-like)	KRT13A	chr27:2,161,232-2,166,324	chr27	>gi|449491022|ref|XR_181247.1| PREDICTED: Taeniopygia guttata keratin, type I cytoskeletal 17-like (LOC100227476), misc_RNA	atgagttgcaacattaaggagactattactgtgtctagcaaaggcaggagcagcggtggcagctgcatcattggtggtggtggtggagcacggatttcttcctttggcataggcagtggcagaggtttttctggaaggagttactgcggtggagtgaattatggagggggactgagtgttgggagcttggctggtgggagctatggaggtggcaactgctatggcaatggcctcgggtttggcctcggaggcggtgtggttgctgggggtcttggtggcgactgcttgctttcatcctgcgatgagaaggtcaccatgcaaacctcaatgaccgcctggcttcctacctggacaaggtgaagtgcttggagaaggagaatgccgagctggagtgcagga…		MAADDFRVKYETELALRQSVEADINGLRQVLDQLTLCRSDLEAQLESLREELCCLKKNHEEEMSCLRKQSTGDVSVEVNACPGPDLRQILEDLRCQYETLIARNRKEVEDWYECKIEEVNREVITSGQEVETCNNQVTELRRQLQTLEIDLQAQLSQRNNLESSLAETECQYNTLLSELQSQITCVEQQLAEIRAEIECQNQEYKTLLDVKCRLEQEIQTYRCLLEGGQQDLIHGGGIGTGGGVIRTSHTYTTTSAAHCQAQVPPCKTGDIQVTCRRICD*
	KRT14	KRT13B	chr27:2,170,834-2,175,814	chr27	>gi|449491018|ref|XM_002194173.2| PREDICTED: Taeniopygia guttata keratin, type I cytoskeletal 42-like (LOC100224590), mRNA	ggactcagtatcacgctctgcatcttgctttgggctgtgggttggcgctgcagctgggcctcgccATGAGCTGTAGTATTAAGCAGACAACTGGCTCTCTCAGGGGCAGGACCAGCGGCGGCAGCTGCGTGATCGGTGGTGGTGGTGGCGGAGCGCGGATCTCCTCGGTCTCCTCTGGAAGATACACGAGCTGTGGGATAGGCGGTAGCCGAGGGTTTTCTGGGAGAAGCTACTGTGGTGGTGTGAATTACGGAGGAGGACTGAGCACCGGCAGTTTGGTCGGTGGAAACTATGGAGGTGGCTTAGGAGCCACCGTCCTCGGAGGATGTCCAGGCATGGGATTCAGTGGTGGCAGTGCTCGCTTTGGCGGTGGCATGGGAGGTGGCATGGGTGTGGGTC…	>gi|449491019|ref|XP_002194209.2| PREDICTED: keratin, type I cytoskeletal 42-like [Taeniopygia guttata]	MSCSIKQTTGSLRGRTSGGSCVIGGGGGGARISSVSSGRYTSCGIGGSRGFSGRSYCGGVNYGGGLSTGSLVGGNYGGGLGATVLGGCPGMGFSGGSARFGGGMGGGMGVGLGGGGFAGDGILLSGDEKVTMQNLNDRLASYLDKVRCLEQENADLECRIREWYAKQGPFCEPRDYSCYYKEIEDLQNQIVCATIDNNKIILNIDNSRMTADDFRVKYETELALRQSVEADINGLRQVLDQLTLCRSDLEAQLESLREELCCLKKNHEEEMCCLRKQSTGDVSVEVNACPGPDLRKILEEMRCQYETLIERNRKEVEDWYECKIEEVNREVITSGQEVETCNNQVTELRRQLQTLEIDLQAQLSQRDNLESSLAETECRYNNHLAELQSQITCVEQQLA…
	LOC100858439 (KRT14-like)	KRT17	chr27:2,183,485-2,194,924	chr27	>gi|449491186|ref|XM_002194197.2| PREDICTED: Taeniopygia guttata keratin, type I cytoskeletal 14-like (LOC100221664), mRNA	ATGAGCACCACTGTCAGGCAATACTCGTCCTCCACCTCCCTCAAGGGATTCGGGAGCCTGGGGGGAGGCTCCAGCAGGGTCTCCTCCGTGCGAGCCGGGCCAGGAGGGTACCGGGCCCCGAGCGTGCACGGGGGCTCCGGCAGCTACTCCGTCTCCTCCCGGGTGGTCTCGGGGCTCGGCGGTGCCTTTGGGGGCAGCTACTGCAGCAGCGCAGGAGGGGCCCTGGGCGCGGGCTTTGGGGGCAGCTATGGGGCCGGCTTTGGGGCCGGCTTTGGGGCCGGCTTTGGAGGCGGGGACGGCATCCTGCCGGCGGGGGAGAAGGAGACCATGCAGAACCTCAACGACCGCCTGGCCGCCTACCTGGACAAGGTGCGGGCCCTGGAGGAGGCCAACACCGAC…	>gi|449491187|ref|XP_002194233.2| PREDICTED: keratin, type I cytoskeletal 14-like [Taeniopygia guttata]	MSTTVRQYSSSTSLKGFGSLGGGSSRVSSVRAGPGGYRAPSVHGGSGSYSVSSRVVSGLGGAFGGSYCSSAGGALGAGFGGSYGAGFGAGFGAGFGGGDGILPAGEKETMQNLNDRLAAYLDKVRALEEANTDLEVKIREWYKKQGPGPDRDYSPYYRTIEELRNKILSATVENANIVLQIDNARLAADDFRTKFETEQALRMSVEADINGLRRVLDELTLSRADLEMQIENLKEELAYLKKNHEEEMSCLRKQATGDVSVEVNACPGPDLRKILEDLRCQYETLMERNRKETEQWYACKVEEVNLEVVTSSQEIESSNKQVTELRRQLQALEINVQAQLTMKENLESSLAETECRYNKYLAELQNQISCVEQRLAEIRAEMECQNQEYKTLLDVKCRL…
Type II	KRT4	KRT4	chrLGE22:555,836-560,622	chrLGE22	>gi|449488686|ref|XM_004175902.1| PREDICTED: Taeniopygia guttata keratin, type II cytoskeletal 4-like (LOC101233849), mRNA	ATGTCTCGCCAGTCCTGTGCTCTTGGCAGGGGGTTCAGCTCCAGCTCAGTGTCTTTCGGGAGCAAGAACAAGGTCATGTTTGGCTCTGTGCCCCGTGGAGGATGCCGGGGATCTGGCGCTGCCGGCGGCTTCAGCAGCAGGAGCCTCTATTCCCTGGGGGGCACTAAAAGCACCTCCCTGGGAGGATTTGGGGGGGCTGGCGGTGCCTGCAGAGGCTTTGGCTTTGGGGCTGGAGCAGGATTTGGGGGCGGCTATGGTGCAGGGTGCTTTGGTGGAGGCCCTGGCAGTGGCTTTGGTGGAGGATTTGATGGTGGGATGGGGGGCCAGGGCTTCCCCCCATGCCCCCCGGGCGGCATCAGGGAGGTGACCATCAACCAGAGCCTGCTGGCCCCCCTCAAT…	>gi|449488687|ref|XP_004175950.1| PREDICTED: keratin, type II cytoskeletal 4-like [Taeniopygia guttata]	MSRQSCALGRGFSSSSVSFGSKNKVMFGSVPRGGCRGSGAAGGFSSRSLYSLGGTKSTSLGGFGGAGGACRGFGFGAGAGFGGGYGAGCFGGGPGSGFGGGFDGGMGGQGFPPCPPGGIREVTINQSLLAPLNLEIDPEIQKVRTQEREEIKKLNDKFASFIDKVRFLEQQNRVLETKWKLLQEQGGTGTGSRNLDPFFETYISGLRKQLDCLSSEKLQLETELKSFQDMVEDFKTKYEEEINKRTAAENEFVLLKKDVDGAYMTKVELQGKLDSLSDEINFLKCLSEAELSQMQQQVSDTSVVLSMDNNRSLDLDSIIAEVKAQYEEIANRSRLEAESWYRCKYEELQATAGKHGDSLKDTKIEISELNRVIQRIRAEIESVKKQCETIQTSIADVEQ…
	LOC431299 (KRT75-like)	KRT6B	chrLGE22:565,536-570,285	chrLGE22	>gi|449488690|ref|XM_004175903.1| PREDICTED: Taeniopygia guttata keratin 6B (KRT6B), mRNA	ATGTCTCGCCAGTCTGTCTGCAGGAGCTTTGGAGGGGGGAGCAGGAGGGGCTTTAGCTCCTGCTCTGCAATCGGTGGTGGCTTTGGAGGCGGCAGCCGGAGCAGGAGCAGCTACAGCTCGTACTCCGTGTCCAGGGGATTCGGAGGTGGAGGACGGTGCGGGGGCTTTGGCAGCAGGAGCCTCCACAACATGGGGGGCAGCGCCAGGATGTCCATGGGCGGGTGCTACGGTGGCGGGTACGGCGGCAGGATGGGCGGCTTTGGCGGGAGCTACGGGGGTCTGGGCAGTTTTGGGGGCGGAATGGGTGGAGGAGGAGGAGGAATGTGTGGCTTTGGAGGAATGGGTGGAGGTGGAATGGGGGGTGGAGGAGGAATGGGTGGCTTTGGTGGTGGAATGGGT…	>gi|449488691|ref|XP_004175951.1| PREDICTED: keratin, type II cytoskeletal 6B [Taeniopygia guttata]	MSRQSVCRSFGGGSRRGFSSCSAIGGGFGGGSRSRSSYSSYSVSRGFGGGGRCGGFGSRSLHNMGGSARMSMGGCYGGGYGGRMGGFGGSYGGLGSFGGGMGGGGGGMCGFGGMGGGGMGGGGGMGGFGGGMGGFGSGMGGGGMGGFGGPGFGMGGPGRGGPGIQPVQIDTTLLRPVHVEIDPQIQQVKNQEKEQIKTLNNQFASFIDKVRFLEQQNKVLSTKWELLQQQGPTGPRKNLDVIFENYIQNLRRQLDSILAQRGQLESELQNMQQYVEDYKTKYEEEINRRTTAENEFVVLKKDVDSAYMTKVELEARVGALTDEINFLRCIYEEELSQMQTISRDLSVVVSMDNNRHLDLDSIIEEVRRQYEQIAQSSRAEAEAWYQSQYEQLQSTAGRH…
	NA	KRT6C	chrLGE22:574,710-578,530	chrLGE22	>gi|449488694|ref|XM_002191763.2| PREDICTED: Taeniopygia guttata keratin, type II cytoskeletal 6C-like (LOC100232294), mRNA	ATGTCTCGTCAGTCTGTCTGCAGGAGCTTTGGAGTCGGGGGGAGAAAGGGATTCAGCTCCTGCTCTGCTGTTGGTGGTGGATTTGGAGGCGGTGGTGGCCGGAGCAAGATCAGCTACAGCTCATACTCCTCATCCCGGGGAGGAGGTGGAGGAGGACACTGTGGGGGGTTCAGTAGCCGGAGCCTCCACAGCATGGGGGGCAGCAGAAGGATTGCCATGGGCGGATGTTATGGTGGTGGTGGATACGGTGGCAGGATGGGTGGCTTTGGTGGAGGAATGAGCTGTGGAGGGATGGGTGGTGGTGGAATGGGTGTTGGAGGAATGGGAATGGGTGGCTTTGGTGGTGGAATGGGTGGTGGGGCAGGAATGGGTGGCTTTGGTGGTGGAATGAGCAGTGGG…	>gi|449488695|ref|XP_002191799.2| PREDICTED: keratin, type II cytoskeletal 6C-like [Taeniopygia guttata]	MSRQSVCRSFGVGGRKGFSSCSAVGGGFGGGGGRSKISYSSYSSSRGGGGGGHCGGFSSRSLHSMGGSRRIAMGGCYGGGGYGGRMGGFGGGMSCGGMGGGGMGVGGMGMGGFGGGMGGGAGMGGFGGGMSSGGMGGMGGFGGPGFPGGIQPVQVDPSLLRPVHVEIDPQIQQVKNQEKEQIKTLNNQFASFIDKVRFLEQQNKVLSTKWELLQQQGPTGPRKNLDVIFENYIQNLRRRLESLLGQRGQLESELQNMRQYVEEFKTKYEEEINRRTAAENEFVVLKKDVDCAYMTKVELEAKVGALTDEINFLRCIYEEELSQMQTISRDLSVVVSMDNNRHLDLDSIIEEVRRQYEQIAQSSRAEAEAWYQSRYEELQNTAGKHGDSLRNTKIEIQEL…
	LOC431300 (KRT79-like)	KRT6A	chrLGE22:580,610-588,709	chrLGE22	>gi|449488698|ref|XM_002191795.2| PREDICTED: Taeniopygia guttata keratin 75 (KRT75), mRNA	ATGGCTGGAGCCCAGCTGCCTGTTGAGTTTTACCTGGAGGAGACTCAGGTGACTCCAGAAGCAGTCATGTCTCGTCAGTCTGTCTGCAGGAGCTTCGGAGTTGGGAGCAAAAGGGGGTTCAGCTCCTGCTCTGCTGTTGGTGGTGGCTTTGGAGGCGGCAGCCGGAGCAGGATCAGCTACAGCTCATTCTCCACATCCAGGGGGATTGGAGGTGGCGGTGGACACTGTGGAGGATTCAGCAGCCGGAGCCTCCACAACCTGGGGGGCAGCACAAGGATTTCCATGGGCAGCTCTTATGGCAGTGGCTACGGATGTAGAATTGGTGGCTTTGGTGGAGGATTTCCAGGAGGATTTGGTGGCATTGGAGGAGGTGTCATTGGTGGAGGAATGGGCTGCTTT…	>gi|449488699|ref|XP_002191831.2| PREDICTED: keratin, type II cytoskeletal 75 [Taeniopygia guttata]	MAGAQLPVEFYLEETQVTPEAVMSRQSVCRSFGVGSKRGFSSCSAVGGGFGGGSRSRISYSSFSTSRGIGGGGGHCGGFSSRSLHNLGGSTRISMGSSYGSGYGCRIGGFGGGFPGGFGGIGGGVIGGGMGCFGGPIRGGPGFPGGIQPVQVDPTLLRPVHVDIDPQIQQVKCQEKEQIKTLNNQFASFIDKVRFLEQQNKVLSTKWELLQQQGPTGPRKNLDVIFENYIQNLRRRLESLLGQRGQLESELQNMRQYVEEFKTKYEEEINRRTAAENEFVVLKKDVDCAYMTKVELEAKVGALTDEINFLRCIYEEELSQMQTISRDLSVVVSMDNNRHLDLDSIIEEVRRQYEQIAQNSRAEAEAWYQSRYEELQSTAGRHGDSLRNTKIEIQELSRN…
	NA	KRT79	chrLGE22:599,287-604,580	chrLGE22	>Predicted by Augustus	ATGAGACGATATTTCTCCGGATATGGGGATGGGAGTTTCAGTTCTTCTTCTGCTCACTGCGGGACCTTGGGTGGTGGAGACGGGAGATTCAGAGGGTTTGGGCATGGGTACGGTAGCAGGAGCCTCCACAACCTTGGAGGGTTCAGGAATGTCTATACTGCTGGAGGCTACAGAGGAGAAGGAGTAAGATATGGGAGCTGCCTTGGCTTTGGTGGCTGGAGACAACCTGAGAGAGGCTTTGGTGGAAGAGGATATTTCGTGGGAGGTTTTCAGAGTGGTACAACAGGGCTTGGTGGCACCTACAGAGAAAGTTCAGGCAGGGAGGTACTCAGAGGAGGCCTTGGCATAGGGGAACAAGGGGCTGGACAGGGACTGGGACAGGCTGGAGTTCTCCGAGGC…	>Predicted by Augustus	MRRYFSGYGDGSFSSSSAHCGTLGGGDGRFRGFGHGYGSRSLHNLGGFRNVYTAGGYRGEGVRYGSCLGFGGWRQPERGFGGRGYFVGGFQSGTTGLGGTYRESSGREVLRGGLGIGEQGAGQGLGQAGVLRGIEEVHVNTNLLRPIQLQVDPEFQRARSDEREQIKALNNKFASFIEKTLAPVPLQLSRSPLGTVRDSRVSFPFSSPGEHPQLSQPVSMAEMPTGYIQPLCICFTFQVQCLERQNQALLAKWELLQQQSSGPKESRNINSFFQSYITNLQRQLETLQSQKEQLDPEAYNMLQLVEDYKNRFEDEINKRTSKEEEFVELKKELSQLQTVVGNVDVILSMDNQRDLNMDGIIEEVRREYEGMAHRSTAEVDAMYRGRYQDLQNMWVSQRE…
	NA	KRT84	chrLGE22:609,193-626,046	chrLGE22	>Predicted by Augustus	ATGAAGGATCCAGTTATGGCAGCAGTGGGTGCATTGGTGGTGGAGAAGGAGGCTCAGGGTATGGAGGGAGCTCAAGCTATGGAGGTGGCTCTGGGAGGAGAGGTTCCATCTCTGGTGGTGGGGAAGGAGGAGGAAGTTATGGCAGTGGTGGATCCAGTTATGGCAGTGGCGGCTGCACTGGTGGAGGAGAGGGGGGCTCAGGATACGGAGGAGGGTCGGGATATGGGGGATTCTCTGGATATGGTGGAGGCTCAGCGTATGGAGGGGGAAGCTCAGGCAGGAGAGGATCAATCTCTGGAGGAAGAAGAAGCTCCATCTCTGGAGTTTGGGGATCAAGCTCTGCTGGCACCTGCAGGCCTGGCAGTGGAGGGGAAGGAGGTTGGGATTGCTCTGGAGGGG…	>Predicted by Augustus	MKDPVMAAVGALVVEKEAQGMEGAQAMEVALGGEVPSLVVGKEEEVMAVVDPVMAVAAALVEERGAQDTEEGRDMGDSLDMVEAQRMEGEAQAGEDQSLEEEEAPSLEFGDQALLAPAGLAVEGKEVGIALEGTVVTELQMKKGAESLGITKSHLAFGSVFPPQSQVKDVECVHLTKAELEAKVETLKQEMEFLKCISAQKVSLQTSPGDIEQCGGHALRDAWGRHSELQDELQKAKDDLAWMLQDSQELWNGRMALDIEITTYKTLLEGEEDRSALGALLEYVRLTWDVGLDRPEDPSPPTVLHPDPTTFVPLMEDSPPEAWLALKWGNLSLVLLAASPGERNLGLEGLEGKNCRAAKSCRAVKSMGSSAQ
	LOC768978 (KRT73-like)	KRT74	chrLGE22:631,704-637,499	chrLGE22	>gi|449488702|ref|XM_002191911.2| PREDICTED: Taeniopygia guttata keratin, type II cytoskeletal 73-like (LOC100217876), mRNA	ATGAGCAGGCAGGCACCGACAGTGAGATCTGTCCTGGGACGAAGAGGCTTCAGTTCAGCCTCGGAGATCTGCGGTCGCAGCTACGCCGCGTCCGCCAGCCAGCCGGTGCGGTGCGGCGCCTACAGCAGCAGGAGCGTTTGCAACCTGGGCGGGAGCAGGAGGATCTCCTATGTCAACGGGGGCTGCTCCACCGGCTGCTTTGGGGAGATGGGGTTCGGAGGCATGGGCAATGGAAACGCTGGAAGAGGAAGGATTGGCCTGTGTGGCCTCCGGGGATACAGCATCGTGCGGGGGTACCCGGAGCGCAAGGCTGATGGCATCCAAGGGATCTGCATCGATGAGAGGCTGCTGAAGCCCCTCTGCGTCGGGGTGGACCCGCTGGAACATGAGATACGCTGC…	>gi|449488703|ref|XP_002191947.2| PREDICTED: keratin, type II cytoskeletal 73-like [Taeniopygia guttata]	MSRQAPTVRSVLGRRGFSSASEICGRSYAASASQPVRCGAYSSRSVCNLGGSRRISYVNGGCSTGCFGEMGFGGMGNGNAGRGRIGLCGLRGYSIVRGYPERKADGIQGICIDERLLKPLCVGVDPLEHEIRCQEKEQIKTLNTQFACFIDKVRFLEQQNKVLETKWGLLQQYVLPKKGKNLELYFENYICDLRKRLDCLLCEKQKLGSEECATSQLVEEFKCKYEEEINRRTTVENEFVALKKDADCIFLNKEELEVKVDLLRRQLELLKCVFEEERAQVDRQLCDTSVIVKMDNNRDLDMESIIKNVECWYQEIAQKSKEEVDAFYQTRFQELQDKRGKFCHDLQSNKCEISELTRMIQKLQCELESVKKQVSCLQTSICDVEQRGDCALKDAREKH…
	LOC431301 (KRT75-like)	KRT3	chrLGE22:656,024-672,710	chrLGE22	>gi|449488706|ref|XM_002191939.2| PREDICTED: Taeniopygia guttata keratin, type II cytoskeletal 75-like (KRT75), mRNA	ATGAGCCGACAGTGCTACACCTCTGGCTCCATCCTGGGAAGACGAGGCTTTTCCTCGGCATCTGCCGTCTGCGGCCTGGGCAGGCCCAACAGCAGCTCGGCTTCCGTCTGCCAGCCCGTGGGACGGAGGTGTGGGATCGGTGGCTTCAGCAGCCGCAGTGTCTGTGACCTGGGCAGAGGGCAAAGGATTTCCTTTGGTGGGAGCTGCCGCAGCGGGGTCTACGGCGGTGCCGGCGTTGGGCGCTGCGGCGTCGCTTACGGCGGGGGCCGCTTTGGCACCGTTGTGGGCTTTGGGAACTGTGCGAGCTTCGGGGGCCTGGGCAGCTACAGAGGCCTGGGGGATGGCGTGGCCATGGGGGGCTACGGTGGTGGCATCGGCATTGGCCTCAGCGGAGGGAGG…	>gi|449488707|ref|XP_002191975.2| PREDICTED: keratin, type II cytoskeletal 75-like [Taeniopygia guttata]	MSRQCYTSGSILGRRGFSSASAVCGLGRPNSSSASVCQPVGRRCGIGGFSSRSVCDLGRGQRISFGGSCRSGVYGGAGVGRCGVAYGGGRFGTVVGFGNCASFGGLGSYRGLGDGVAMGGYGGGIGIGLSGGRSEGIRGVSIHPELLKPLCVGVDPEECQVRTHEKEQIKNLNNQFACFIDKVRFLEQQNKVLETKWTLLQEQGQKNNSGKSNLDPLFEAYINNLRRQLANLLNERGRMDGELKNMQDLVEDFKNKYEEEINRRTAAENEFVVLKKDVDAAYMNKVELEAKVDALSDELNFLRALYEAELAQLSAQVSDTAVILSMDNNRDLDLSSIIAEVKAQYEDIANRSRAEAEAWYQTKFEELQATAGKHGDDLRNTKGEISELNRLIQRIRSEI…
	KRT79 (KRT3) X1	KRT5	chrLGE22:678,536-696,325	chrLGE22	>ENSTGUT00000004177	ATGAGCCGTATCTCTTTCAGATCATCTACTGGAGGGGGCATGAGGGGCTTTAGCTCAGGCTCTGCTATTGTTGGAGGTGGTGGTGGTGGGACCAGAAGCAGTTTTAGCTCTGTCTCTGTCTCCAGAGTTGGAGGAGGAAGAGCTGGAGGTGGAGGAGGCTTTGGAGCTGGTGGTGGCTTCGGCAGCAGGAGTCTCTATAACTTGGGTGGAAGCAAAAGAATTTCCTACAGCTCGGTCAGTGGAGGTCTACGGAGTGGAGCCGGGGGTGGATACAGCTTTGGTCTTGGCTATGGTGGCGGAGCAGGCGCTGGCTTTGGCTTAGGAGGAGCCGGTGGTGGTGGCTACGGGGTGGGAAGAGGGCCCGGATTTGGTGGCCGAGGTGGCCCCGGGTTCCCTGTT…	>ENSTGUT00000004177 length=585	MSRISFRSSTGGGMRGFSSGSAIVGGGGGGTRSSFSSVSVSRVGGGRAGGGGGFGAGGGFGSRSLYNLGGSKRISYSSVSGGLRSGAGGGYSFGLGYGGGAGAGFGLGGAGGGGYGVGRGPGFGGRGGPGFPVCPPGGIHEVTVNQSLLAPLKLDIDPEIQKVRTQEREQIKTLNNKFASFIDKVRFLEQQNKVLETKWTLLQEQGHTVTRKSLEPIFEAYINNLRRQLDSLMGERGRLDSELRSMQDMVEDFKNKYEDEINRRTGAENEFVVLKKDVDGAYMNKVELQGKADALADEINFLRALYEAELSQMQQQVSDTSVVLSMDNNRNLDLNSIIAEVKAQYEDIANRSRAEAEAWYQNKYEELQVSAGRHGDDLRNTKIEISEINRMVQRLRNEI…
	KRT5	KRT75A	chrLGE22:691,808-696,613	chrLGE22	>gi|449488667|ref|XM_002194971.2| PREDICTED: Taeniopygia guttata keratin, type II cytoskeletal 75-like (LOC100227468), mRNA	ATGTCTCGCCAGTCCACCGTCAGGATTCAGAGGGGGAGAAGTGGCTTCAGTGCTGCTTCGGCCATGGTCCCCAACACATGCCGGACCAGCTTCAGCTCCTGCTCCGTCACCCGCCTGGGCAGCTGCAATGCTGGCAGTGGCTTTGCCAGGGTCGGGGGGGGCTTTGGAAGCAAAAGCCTCTACAACGTTGGTGGCTGCAAGAAGATCTCTGTGGCTGGAAGGGGTGGCAGCTTCTATGGCTCCGCAGGGTTTGGTGGTGGCACCGGGAGCGTGTACGGGGGCGGCTTTGGTGCTCCAGCCAACCTTGGCTATGGATACGGGGCCTTTGGGGGTGGCCCTGGATTCCCAGCTGGGGGCATCCACGAAGTCTCCATCAATCAGAGTCTTCTGAAACCGCTC…	>gi|224099133|ref|XP_002195007.1| PREDICTED: keratin, type II cytoskeletal 75-like [Taeniopygia guttata]	MSRQSTVRIQRGRSGFSAASAMVPNTCRTSFSSCSVTRLGSCNAGSGFARVGGGFGSKSLYNVGGCKKISVAGRGGSFYGSAGFGGGTGSVYGGGFGAPANLGYGYGAFGGGPGFPAGGIHEVSINQSLLKPLNLEIDPNIQRIRKEEKEQIKTLNNKFASFIDKVRFLEQQNKVLETKWSLLQEQGMKTVRNNLEPLFETYINNLRVQLNSLLSDKGRLEGELVNTQYLVEDFKKKYEDEINRRTIAENEFVTLKKDVDASYMNKVELQARADALSEEINFLRALYEAELSQMQTQISDTSVVLTMDNNRNLDLDSIISEVKAQYEDIANRSRAEAESWYQTKYEELQATAGRHGDDLRNTKQEISELNRHVQRLRSEIDSVKKQCANLKAAIADAEE…
	KRT75L (NP001001314)	KRT75B	chrLGE22:700,853-704,468	chrLGE22	>ENSTGUT00000004187	ATGTCCCGCCAGTGCACCGTGAGGAGCTTGGGCAGAACTAGCTTCAGCGCTGCTTCTGCCTGCATCCCCAATGCCAGCAGCTCCAGCCTCTGCCTGCGCCCCGTACCCCAAGCTGGAAGCTGCGGGGCCACCACTGGCTATGGAAGGTTCATTGGAGGGTTTGGAAGCAGGAGCCTCCACAGCCTTGGCGAATGCCAGAGGATCTCTGTAGCTGGAAGAGGTGGTGTCTCCTACGGACCTGCAGGTTTTGGTACTGGCACTGGGATCTCCTATGGGTTTGGTGGGGCAGTTGCTGGTCCGTTTGGGTTTGGTGGTGGCCCTGGATTCCCTGCTGTCCCAGTTGGGGGCATCCATGAAGTGTCAGTCAACCAGAGCCTTCTGAAGCCGCTCAACCTGGAG…	>ENSTGUT00000004187 length=537	MSRQCTVRSLGRTSFSAASACIPNASSSSLCLRPVPQAGSCGATTGYGRFIGGFGSRSLHSLGECQRISVAGRGGVSYGPAGFGTGTGISYGFGGAVAGPFGFGGGPGFPAVPVGGIHEVSVNQSLLKPLNLEFHPKIKSIRKDEKDQIQTLNNKFASFIDKVRFLEQQNKVLETKWALLQEQGNKTVRKNIEPLFDTYLNNLRRHLSSLMTDKENLAGELSKMHSIAEDFKNKYEEEVNKRADVENEFVTLKKEVDTAYLDKTKLQARLDSLTEEIDFLRALYEAELSQIQSQISDTSVILTMDNNRSLNMEGIIAEVKAQYEEIANRSRAEAESWYQSRYEELQATAGRHGDDLRNTKQEISELNRHIQRLRSEIDSVKKQVTALQTAITDAEHRGE…
	LOC426897	KRT7	chrLGE22:709,145-719,407	chrLGE22	>Predicted by Augustus	ATGCTCAACCAGTGCCTCTTGGTGCCCCTGAACCTGGAGATTGACCCCCACATGCAGCAGGTGTGGCAGGAGGACAAGGACCAGATTAAATCCTTCAACAACAAATTTTCCTCCTTCATCAACAAGAGGTATGAGGAGGAGATCAACAAGCACACAACAGCAGAGAACAACTTTGTCGTGTTCAAGAAGCTGAAGAGGTACCACCACCAAAGCAGGGACAGCTTTGGAAAGGCAAACCACATTCAAATGACCCTTTGACAAACAGTGAAACATTTGGGACAGAAGATGAATTTGTCTGACTTACAGCAGCTGTCCCAGAAACAGAGCCAGATCTCGGTGGTGCTGTCCATGGACAACAGCCGGAACCTGGGCATGGACAGCATCATCACCGAGATCAAG…	>Predicted by Augustus	MLNQCLLVPLNLEIDPHMQQVWQEDKDQIKSFNNKFSSFINKRYEEEINKHTTAENNFVVFKKLKRYHHQSRDSFGKANHIQMTL*
	KRT80	KRT80	chrLGE22:725,802-734,777	chrLGE22	>gi|449488710|ref|XM_002191991.2| PREDICTED: Taeniopygia guttata keratin, type II cytoskeletal cochleal-like (LOC100224644), mRNA	ATGTCCCGCTCCGTCACCTTCAGCTCCCGCTCGGCCGCCGGGCCGGCGCTCAGCCAGCTGCGGGTCAGCTCCGTCTCCTCCGGCCGCAGCTCCGCGCTCGGCCGCGGCTTCGGCAGCGCCAGCCTCTACAGCCTGGGCTCGGCCGGCAGGAGAGCCAGCCCGGCCACGGGCAGCTCCTTCGGAACCCGCTCGGGCTACGGCTTCGGCGGCAGCCTCAGCCCCGGCGGCATCCAGGAGGTCACCGTCAACCAGAGCCTCCTGACGCCCCTCAACCTGGAGATCGACCCCAGCATCCAGAGGGTCCGCAAGGAGGAGAAGGAGCAGATCAAGACCCTGAACAACAAATTTGCCTCTTTCATTGACAAGGTGCGGTTCCTGGAGCAGCAGAACAAGATGCTG…	>gi|449488711|ref|XP_002192027.2| PREDICTED: keratin, type II cytoskeletal cochleal-like [Taeniopygia guttata]	MSRSVTFSSRSAAGPALSQLRVSSVSSGRSSALGRGFGSASLYSLGSAGRRASPATGSSFGTRSGYGFGGSLSPGGIQEVTVNQSLLTPLNLEIDPSIQRVRKEEKEQIKTLNNKFASFIDKVRFLEQQNKMLETKWSLLQEQKTTRSNIAPMFETYISNLRRQLDGLLADKGRLEGELKNMQDLVEDFKTKYEDEINKRTAAENEFVVLKKDVDAAYMNKVELEAKVDALTDEINFLRAFHEAELNELQAQISDTSVVLSMDNSRNLDLDSIIAEVKAQYEEIANRSRAEAESWYQSKYEALQVTAGKHGDDLRNTKNEITEINRVIQRIQGEIENAKAQLALICHS
