# Supplementary material for: Genomic Organization, Transcriptomic Analysis, and Functional Characterization of Avian α- and β-Keratins in Diverse Feather Forms
Source: Genome Biol Evol. 2014 Aug 24;6(9):2258–73. doi: 10.1093/gbe/evu181 (PMC4202321; doi:10.1093/gbe/evu181)
Supplement: Supplementary Data [file supp_evu181_Supplementary_Table_S3.xlsx]

## Sheet: Chr1
ID	Current Ensembl ID	Region	Old Ensembl ID	RefSeq ID	mRNA	Protein
GGA4.0_Chr1_FK1	NA	chr1:153712393-153713447	NA	LOC418813	ggtgaacaaggtacacctccatcccacagccATGTCCTGCTTCGATCTGTGCCGTCCCTGTGGCCCGACCCCACTGGCCAACAGCTGCAATGAGCCCTGTGTGAGGCAGTGCCAGGACTCCCGTGTGGTGATCCAGCCCTCTCCCGTGGTGGTGACCCTGCCTGGTCCCATCCTCAGCTCCTTCCCCCAGAACACTGCTGTGGGATCCAGCACCTCTGCTGCTGTTGGCAGCATCCTGAGCCAGGAGGGAGTGCCTATCTCTTCTGGAGGCTTTGGCTTCTCTGGCCTGGGTGGCCGGTTCTCTGGCAGGAGGTGCCTGCCATGCTAAagccaaggtggacgtcctctgagcgcatcccagtgatgctcgaagccaggcaccagactgaggatgtagct…	MSCFDLCRPCGPTPLANSCNEPCVRQCQDSRVVIQPSPVVVTLPGPILSSFPQNTAVGSSTSAAVGSILSQEGVPISSGGFGFSGLGGRFSGRRCLPC

## Sheet: Chr2
ID	Current Ensembl ID	Region	Old Ensembl ID	RefSeq ID	mRNA	Protein
GGA4.0_Chr2_FK1	NA	2:148488777-148489254:-1	ENSGALG00000022755	LOC100858444	cctccaccccacagccATGTCCTGCTCCGACCTCTGCCGCCCCTGCGGACCCACCCCGCTGGCTAACAGCTGCAACGAGCCCTGTGTCAGGCAGTGCCAGGACTCCCAGGTCGTCATCCAGCCTCCCGCCGTGGTGGTCACCCTGCCGGGACCCATCCTCAGCTCCTTCCCCCAGAACACCGCCGTCGGATCCTCCTCATCAGCTGCCGTGGGCAGCGAACTCAGCGCCCAGGGAGTGGCCATCTCCTCCGGCGGCTTCGGCTTCGGAGGCCTGGGCTGCTTCAACGGCTGGAGAGCCCGCTACCCCTGCTAAgggcctgcgcccacaccctcacagcaacctcctgcaccctgcaaggcgcctcatgcactgagctctcatctccgtgtcactgatgg…	MSCSDLCRPCGPTPLANSCNEPCVRQCQDSQVVIQPPAVVVTLPGPILSSFPQNTAVGSSSSAAVGSELSAQGVAISSGGFGFGGLGCFNGWRARYPC
GGA4.0_Chr2_FK2	NA	2:148492435-148492676:-1	NA	NA	ACGAGCCCTGTGTCAGGGCAGTGCCAGGACTCCCAGGTCGTCATCCAGCCTTCCACCGTGGTGGTCACCCTGCCGGGACCCATCCTCAGCTCCTTCCCCCAGAACACCGCCGTCGGATCCTCCTCATCAGCTGCCGTGGGCAGCGAACTCAGCGCCCAGGGAGTGGCCATCTCCTCCGGCGGCTTCGGCTTCGGAGGCCTGGGCTGCTTCAACGGCTGGAGAGCCCGCTACCCCTGCTAA	TSPVSGQCQDSQVVIQPSTVVVTLPGPILSSFPQNTAVGSSSSAAVGSELSAQGVAISSGGFGFGGLGCFNGWRARYPC*
GGA4.0_Chr2_FK3	NA	2:148498049-148498343:-1	NA	NA	ATGTCCTGCTCCAACCTCTGCCGCCCCTGCGGACCCACCCCGCTGGCTAACAGCTGCAACGAGCCCTGTGTCAGGCAGTGCCAGGACTCCCAGGTCGTCATCCAGCCTTCCACCGTGGTGGTCACTCTGCCGGGACCCATCCTCAGCTCCTTCCCCCAGAACACCGCCGTCGGATCCTCCTCATCAGCTGCCGTGGGCAGCGAACTCAGCGCCCAGGGAGTGGCCATCTCCTCCGGCGGCTTCGGCTTCGGAGGCCTGGGCTGCTTCAACGGCTGGAGAGCCCGCTACCCCTGC	MSCSNLCRPCGPTPLANSCNEPCVRQCQDSQVVIQPSTVVVTLPGPILSSFPQNTAVGSSSSAAVGSELSAQGVAISSGGFGFGGLGCFNGWRARYPC
GGA4.0_Chr2_FK4	NA	2:148501907-148502190:-1	NA	NA	ATGTCCTGCTCCAACCTCTGCCACCCCTGCGGACCCACCCCGCTGGCTAACAGCTGCAACGAGCCCTGTGTCAGGCAGTGCCAGGACTCCCAGGTCGTCATCCAGCCTTCCACCGTGGTGGTCACCCTGCCGGGACCCATCCTCAGCTCCTTCCCCCAGAACACCGCCGTCGGATCCTCCTCATCAGCTGCCGTGGGCAGCGAACTCAGCGCCCAGGGAGTGGCCATCTCCTCCGGCGGCTTCTGCTTCAGAGGCCTGGGCTGCTTCAACGGCTGGAGAGCC	MSCSNLCHPCGPTPLANSCNEPCVRQCQDSQVVIQPSTVVVTLPGPILSSFPQNTAVGSSSSAAVGSELSAQGVAISSGGFCFRGLGCFNGWRA
GGA4.0_Chr2_FK5	NA	2:148506288-148506545:-1	NA	NA	CCGCTGGCTAACAGCTGCAACGAGCCCTGTGTCAGGCAGTGCCAGGACTCCCAGGTCGTCATCCAGCCTCCCGCCGTGGTGGTCACCCTGCCGGGACCCATCCTCAGCTCCTTCCCCCAGAACACCGCCGTCGGATCCTCCTCATCAGCTGCCGTGGGCAGCGAACTCAGCGCCCAGGGAGTGGCCATCTCCTCCGGCGGCTTCGGCTTCGGAGGCCTGGGCTGCTTCAACGGCTGGAGAGCCCGCTACCCCTGCTAA	PLANSCNEPCVRQCQDSQVVIQPPAVVVTLPGPILSSFPQNTAVGSSSSAAVGSELSAQGVAISSGGFGFGGLGCFNGWRARYPC*
GGA4.0_Chr2_FK6	ENSGALG00000028120	2:148507723-148508019:-1	ENSGALG00000022516	LOC769491	ATGTCCTGCTACGACCTCTGCCGCCCCTGCGGACCCACCCCGCTGGCTAACAGCTGCAACGAGCCCTGTGTCAGGCAGTGCCAGGACTCCCAGGTCGTCATCCAGCCTTCCACCGTGGTGGTCACCCTGCCGGGACCCATCCTCAGCTCCTTCCCCCAGAACACCGCCGTCGGATCCTCCTCATCAGCTGCCGTGGGCAGCGAACTCAGCGCCCAGGGAGTGGCCATCTCCTCCGGCGGCTTCGGCTACGGAGGCCTGGGCTGCTTCAACGGCTGGAGAGCCCGCTACCCCTGCTAA	MSCYDLCRPCGPTPLANSCNEPCVRQCQDSQVVIQPSTVVVTLPGPILSSFPQNTAVGSSSSAAVGSELSAQGVAISSGGFGYGGLGCFNGWRARYPC
GGA4.0_Chr2_FK7	ENSGALG00000026512	2:148511143-148511439:-1	ENSGALG00000022517	LOC100859039	caccccacctcatgcctgaccgggatatggcacccaacagctcctcaacacacagcactgccatgcgcagaggctctctccaagccctcgggcactcacacagcagcataaaagcagccctgtgcctcgctccctcacacccttctcctgacaccttctcttctgcgctcctccaggtgagcctgccctccaccccatagccATGTCCTGCTCCGACCTCTGCCGCCCCTGCGGACCCACCCCGCTGGCTAACAGCTGCAACGAGCCCTGTGTCAGGCAGTGCCAGGACTCCCAGGTCGTCATCCAGCCTTCCACCGTGGTGGTCACCCTGCCGGGACCCATCCTCAGCTCCTTCCCCCAGAACACTGCCGTCGGATCCTCCTCATCAGCTGCCGTGGG…	MSCSDLCRPCGPTPLANSCNEPCVRQCQDSQVVIQPSTVVVTLPGPILSSFPQNTAVGSSSSAAVGSELSAQGVAISSGGFGFGGLGCFNGWRARYPC
GGA4.0_ChrUn2_FK1	NA	chrUn_AADN03011514:67-363:1	NA	NA	ATGTCCTGCTCCAACCTCTGCCGCCCCTGCGGACCCACCCCGCTGGCTAACAGCTGCAACGAGCCCTGTGTCAGGCAGTGCCAGGACTCCCAGGTCGTCATCCAGCCTTCCACCGTGGTGGTCACCCTGCCGGGACCCATCCTCAGCTCCTTCCCCCAGAACACCGCCGTCGGATCCTCCTCATCAGCTGCCGTGGGCAGCGAACTCAGCGCCCAGGGAGTGGCCATCTCCTCCGGCGGCTTCGGCTTCGGAGGCCTGGGCTGCTTCAACGGCTGGAGAGCCCGCTACCCCTGCTAA	MSCSNLCRPCGPTPLANSCNEPCVRQCQDSQVVIQPSTVVVTLPGPILSSFPQNTAVGSSSSAAVGSELSAQGVAISSGGFGFGGLGCFNGWRARYPC*
GGA4.0_ChrUn2_FK2	NA	chrUn_AADN03019491:19-315:-1	NA	NA	ATGTCCTGCTCCAACCTCTGCCGCCCCTGCGGACCCGCCCCGCTGGCTAACAGCTGCAACGAGCCCTGTGTCAGGCAGTGCCAGGACTCCCAGGTCGTCATCCAGCCTTCCACCGTGGTGGTCACCCTGCCGGGACCCATCCTCAGCTCCTTCCCCCAGAACACCGCCGTCGGATCCTCCTCATCAGCTGCCGTGGGCAGTGAACTCAGCGCCCAGGGAGTGGCCATCTCCTCCGGCGGCTTCGGCTTCGGAGGCCTGGGCTGCTTCAACGGCTGGAGAGCCCGCTACCCCTGCTAA	MSCSNLCRPCGPAPLANSCNEPCVRQCQDSQVVIQPSTVVVTLPGPILSSFPQNTAVGSSSSAAVGSELSAQGVAISSGGFGFGGLGCFNGWRARYPC*
GGA4.0_ChrUn2_FK3	NA	chrUn_AADN03020932:717-1,013:-1	NA	NA	ATGTCCTGCTCCGACCTCTGCCGCCCCTGCGGACCCACCCCGCTGGCTAACAGCTGCAACGAGCCCTGTGTCAGGCAGTGCCAGGACTCCCAGGTCGTCATCCAGCCTCCCGCCGTGGTGGTCACCCTGCCGGGACCCATCCTCAGCTCCTTCCCCCAGAACACCGCCGTCGGATCCTCCTCATCAGCTGCCGTGGGCAGCGAACTCAGCGCCCAGGGAGTGGCCATCTCCTCCGGCGGCTTCGGCTTCGGAGGCCTGGGCTGCTTCAACGGCTGGAGAGCCCGCTACCCCTGCTAA	MSCSDLCRPCGPTPLANSCNEPCVRQCQDSQVVIQPPAVVVTLPGPILSSFPQNTAVGSSSSAAVGSELSAQGVAISSGGFGFGGLGCFNGWRARYPC*
GGA4.0_ChrUn2_FK4	NA	chrUn_AADN03026639:547-843:-1	NA	NA	ATGTCCTGCTCCAACCTCTGCCGCCCCTGCGGACCCACCCCGCTGGCTAACAGCTGCAACGAGCCCTGTGTCAGGCAGTGCCAGGACTCCCAGGTCGTCATCCAGCCTTCCACCGTGGTGGTCACCCTGCCGGGACCCATCCTCAGCTCCTTCCCCCAGAACACCGCCGTCGGATCCTCCTCATCAGCTGCCGTGGGCAGCGAACTCAGTGCCCAGGGAGTGGCCATCTCCTCCGGCGGCTTTGGCTTCGGAGGCCTGGGCTGCTTCAACGGCTGGAGAGCCCGCTACCCCTGCTAA	MSCSNLCRPCGPTPLANSCNEPCVRQCQDSQVVIQPSTVVVTLPGPILSSFPQNTAVGSSSSAAVGSELSAQGVAISSGGFGFGGLGCFNGWRARYPC*
GGA4.0_ChrUn2_FK5	NA	chrUn_JH376008:202-498:-1	NA	NA	ATGTCCTGCTACGACCTCTGCCGCCCCTGCGGACCCACCCCGCTGGCTAACAGCTGCAACGAGCCCTGTGTCAGGCAGTGCCAGGACTCCCAGGTCGTCATCCAGCCTTCCACCGTGGTGGTCACCCTGCCGGGACCCATCCTCAGCTCCTTCCCCCAGAACACCGCCGTCGGATCCTCCTCATCAGCTGCCGTGGGCAGCGAACTCAGCGCCCAGGGAGTGGCCATCTCCTCCGGCGGCTTCGGCTTCGGAGGCCTGGGCTGCTTCAACGGCTGGAGAGCCCGCTACCCCTGCTAA	MSCYDLCRPCGPTPLANSCNEPCVRQCQDSQVVIQPSTVVVTLPGPILSSFPQNTAVGSSSSAAVGSELSAQGVAISSGGFGFGGLGCFNGWRARYPC*
GGA4.0_ChrUn2_FK6	ENSGALG00000028062	chrUn_JH376068:21-935:-1	NA	NA	ttgagggacatggtttagcgagaaccactggtgaagggcaaacggttggactggatgatcctgtgggtcttttccaaccttagcgattctatgattctatgatcctcacttgaaaggtgccgccagtgccaaaaggacacgtcctcacgagaagggcatgagaaggcggagttgctggaaggagaacacacatcaaatgactggcaacactacgtcATGCAAGAGCTGCACCTGCACAATGCTGCCATGCGCAGAGGCTCTCTCCACGCCCTCAGGCACTCACACAGCAGCATAAAAGCCAGTCCTGTGCCTCGCATCCTCACACCCTTCTCCGGACGTCTCACTCCTCCAGAGACCCTCCACCCCACAGCCATGTCCTGCTCCAACCTCTGCCGCCCC…	MSCSNLCRPCGPTPLANSCNEPCVRQCQDSQVVIQPSTVVVTLPGPILSSFPQNTAVGSSSSAAVGSELSAQGVAISSGGFGFGGLGCFNGWRARYPCLRACAHTLTATSC

## Sheet: Chr6
ID	Current Ensembl ID	Region	Old Ensembl ID	RefSeq ID	mRNA	Protein
GGA4.0_Chr6_BKJ	ENSGALG00000024285	6:8695750-8790415	ENSGALG00000024285	BKJ	caggagatctcgacaggagctcctccttagcctgccggcaccgctcttgctcaggctcaggctcagcccgtcagtgcaagacgcttgtgccttcccttcagcagtgctccacgcgcaaagtcctaccaagcgggggccatggtctttgggaaggggaggacatgtacagcacctgcgcacggcctgcttcttctgcaagtcctcggcagcaatggcaacgagacctctggcgagcgttggcctgaggaagaagaagcagaattgctatcaaccagatcgcttcagccttacgcagcatgacaagggagctaagcctttcagctccctcggggccatcaggcacagtataaatagttgcctcgtctcccggccactctattccctgctgaggccttgctc…	MSCYSPCQTAACGPAPLANSCNEPCVLRCADSSVAIQPPPVVVTLPGPILSSFPQSTAVGSTASAAVGSSLSAGSVPIGAGGSLGLGGFGWSGLGRGLCGTLGRGNLLC

## Sheet: Chr7
ID	Current Ensembl ID	Region	Old Ensembl ID	RefSeq ID	mRNA (RNA-Seq)	Protein
GGA4.0_Chr7_FK1	ENSGALG00000006133	7:6832281-6832769:1	ENSGALG00000006133	NA	ATGTCCTGCTACGACCTGTGCCTGCCTGCCTCCTGCAGCCCCAGGCCACTGGCCACCAGCTGCAACGAGCCCTGCTACCGACGCTGCTGGGACTCCACCACCGTCATCCAGCCCCCTACCGTGGTGGTGACCTTGCCTGGGCCCATCCTCAGCTCCTACCCGCAGAGCACGACAGTGGGGTCCACAGCATCGGCAGCAGTTGGGAGCTACCTCCGGTGCTGTGGGGTGCCAGTGGCCTCTGGTGGCACACGGGGGCTGGGGAAAGGGGCATTGCTGTGCCTCGGGGGTGGGCTGTAG	MSCYDLCLPASCSPRPLATSCNEPCYRRCWDSTTVIQPPTVVVTLPGPILSSYPQSTTVGSTASAAVGSYLRCCGVPVASGGTRGLGKGALLCLGGGL*

## Sheet: Chr10
ID	Current Ensembl ID	Region	Old Ensembl ID	RefSeq ID	mRNA	Protein
GGA4.0_Chr10_FK1	NA	chr10:135,426-135,743:1	NA	LOC100857215	ATGTCGTGCCGCAGACCCTGTGTCCCATCCCCCTGCGGTGCCTCTGGCCCAACCCCACTGGCAAGCAGCTGCAGTGAGCCATGTGTCGCCCACTGTGCTGACTCGACTGTGGTTATCGAGGCCTCCCCTGTGGTGGTGACCCTGCCGGTCCCCATCCTCACCTCCTTCCCTCAGAGCACAGCCGTGGGATCCTCTCTGTCAGCTGCTGTTGGCAGCTCCCTCAGCACCGCGGGCGTTCCCATCTCTTCTGGGGGCTCCAGTGGTCTGGAAGGCTCAGGGCTGTGTCTGCCTCGCCCATGCAGCAGTTTTAACTGCTGA	MSCRRPCVPSPCGASGPTPLASSCSEPCVAHCADSTVVIEASPVVVTLPVPILTSFPQSTAVGSSLSAAVGSSLSTAGVPISSGGSSGLEGSGLCLPRPCSSFNC*
GGA4.0_Chr10_FK2	NA	chr10:138,297-138,614:1	NA	NA	ATGTCGTGCTGCAGACCCTGTGTCCCATCCCCCTGCGGTGCCTCTGGCCCAACCCCACTGGCTAGCAGCTGCAGTGAGCCATGTGTCGCCCGCTGCGCTGACTCCACTGTGGCCATCCAGGCCTCCCCTGTGGTGGTGACCCTGCCGGGCCCCATCCTCACCTCCTTCCCTCAGAACACAGCCGTGGGATCCTCTCTGTCAGCTGCTGTTGGCAGCTCCCTCAGCACCGCGGGCATTCCCATCTCTTCTGGGGGCTCCCTTGGTCTGGGGGGCTCAGGGCTGTGTCTGCCTCGCCCACGCTGCAGTTTTAACTGCTGA	MSCCRPCVPSPCGASGPTPLASSCSEPCVARCADSTVAIQASPVVVTLPGPILTSFPQNTAVGSSLSAAVGSSLSTAGIPISSGGSLGLGGSGLCLPRPRCSFNC*
GGA4.0_Chr10_FK3	ENSGALG00000029029	chr10:266,366-267,315:1	NA	NA	caggatgtgggctgcctcagtatggcatagcaatccaggtgtttgtgcactgcaagctcttttcctgtggaagagtggtggatgtgtagaggtgggaagaagtgggatctttcaaggaaagtcagattaatgggggtcagctgcaaggaggtatgccctccagagttactgcctgcagcagatggcgctgaccaaagagccaagtgcatcctgtgctatcttcattgccttgattttcattgtttgagacggggaataatccgtccttcttctcttgtgtatcctttccaaaaactgggtgagacatcatgtgcggaataacttggacaacgcaatgaggatggtaggaggaatgaaggacagcgtgcatttttaagtggagattgctgtgacacctct…	MLLHQETQEVVLVQQASSTSKICCQSFQLSPELCLPQREMSCCRPCVPSPCGASGPTPLASSCSEPCVARCADSTVFIEASPVVVTLPGPILTSFPQSTAVGSSLSAAVGSSLS
GGA4.0_ChrUn10_FK1	NA	chrUn_AADN03011566:579-896:-1	NA	NA	ATGTTGTGCTGCAGACCCTGTGTCCCATCCCCCTGCGGTGCCTCTGGCCCAACCCCACTGGCAAGCAGCTGCAGTGAGCCATGTGTCGCCCGCTGCGCTGACTCCACTGTGGCCATCCAGGCCTCCCCTGTGGTGGTGACCCTGCCGGGCCCCATCCTCACCTCCTTCCCTCAGAGCACAGCCGTGGGATCCTCTCTGTCAGCTGCTGTTGGCAGCTCCCTCAGCACCGCGGGCGTTCCCATCTCTTCTGGGGGCTCCCTTGGTCTGGGGGGCTCAGGGTTGTGTCTGCCTCGCCCGCCCTGCAGTTTTAACTGCTGA	MLCCRPCVPSPCGASGPTPLASSCSEPCVARCADSTVAIQASPVVVTLPGPILTSFPQSTAVGSSLSAAVGSSLSTAGVPISSGGSLGLGGSGLCLPRPPCSFNC*
GGA4.0_ChrUn10_FK2	NA	chrUn_AADN03016118:551-868:-1	NA	NA	ATGTCGTGCTGCAGACCCTGTGTCCCACCCCCCTGCGGTGCCTCTGGCCCAACCCCACTGGCAAGCAGCTGCAGTGAGCCATGTGTCGCCCGCTGCGCTGACTCCACTGTGGCCATCCAGGCCTCCCCTGTGGTGGTGACCCTGCCGGGCCCCATCCTCACCTCCTTCCCTCAGAACACAGCCGTGGGATCCTCTCTGTCAGCTGCTGTTGGCAGCTCCCTCAGCACCGCGGGCGTTCCCATCTCTTCTGGGGGCTCCCTTGGTCTGGGGGGCTCAGGGCTGTGTCTGCCTCGCCCACGCTGCAGTTTTAACTGCTGA	MSCCRPCVPPPCGASGPTPLASSCSEPCVARCADSTVAIQASPVVVTLPGPILTSFPQNTAVGSSLSAAVGSSLSTAGVPISSGGSLGLGGSGLCLPRPRCSFNC*
GGA4.0_ChrUn10_FK3	NA	chrUn_AADN03019651:253-570:-1	NA	NA	ATGTCGTGCTGCAGACCTTGTGTCCCACCCCCCTGCGGTGCCTCTGGCCCAACCCCACTGGCAAGCAGCTGCAGTGAGCCATGTTTCGCCCGCTGCGCTGACTCCACTGTGGTTATCGAGGCCTCCCCTGTGGTGGTGACCCTGCCGGGCCCCATCCTCACCTCCTTCCCTCAGAACACAGCCGTGGGATCCTCTCTGTCAGCTGCTGTTGGCAGCTCCCTCAGCACCACGGGCGTTCCCATCTCTTCTGGGGGCTCCCTTGGTCTGGGGGGCTCAGGGCTGTGTCTGCCTCGCCCACGCTGCAGTTTTAACTGCTGA	MSCCRPCVPPPCGASGPTPLASSCSEPCFARCADSTVVIEASPVVVTLPGPILTSFPQNTAVGSSLSAAVGSSLSTTGVPISSGGSLGLGGSGLCLPRPRCSFNC*
GGA4.0_ChrUn10_FK4	NA	chrUn_AADN03020108:339-656:-1	NA	NA	ATGTCGTGCTGCAGACCCTGTGTCCCATCCCCCTGCGGTGCCTCTGGCCCAACCCCACTGGCAAGCAGCTGCAGTGAGCCATGTGTCGCCCGCTGCGCTGACTCCACTGTGTTCATCGAGGCCTCCGCTGTGGTGGTGACCCTGCCGGGCCCCATCCTCACCTCCTTCCCTCAGAACACAGCCGTGGGATCCTCTCTGTCAGCTGCTGTTGGCAGCTCCCTCAGCACCGCGGGCGTTCCCATCTCCTCTGGGGGCTCCCTTGGTCTGGGGGGCTCTGGGCTGTGTCTGCCTCGCCCACGCTGCAGTTTTAACTGCTGA	MSCCRPCVPSPCGASGPTPLASSCSEPCVARCADSTVFIEASAVVVTLPGPILTSFPQNTAVGSSLSAAVGSSLSTAGVPISSGGSLGLGGSGLCLPRPRCSFNC*

## Sheet: Chr25
ID	Current Ensembl ID	Region	Old Ensembl ID	RefSeq ID	mRNA	Protein	Note
GGA4.0_Chr25_Ktn1	NA	25:825202-825525:1	NA	LOC426218	ATGACGCACTCCTTAAGCCCGTGCACTGATGGCAGCCCCTCACTGTGTGGGGTGGCCGTGCCACAGCCTGTGGCCAACAGCTGCAATGAGCCCTGTGTGGTGCAGTGCCCTGACTCGACGGTGGTCATCTACCCTCCTCCAGTGGTTGTCACCATCCCCGGACCGATCCTCAGCACCTTCCCGCAACAGAGCACCGTGGGGTCCGTGGGAGCCCCTGAAGTTGCAAGTGGCCTCAGCAGTGCCCCGGCTCCTGGGGGCCTGCAGGTCTCCGGGGGTGCCCGGTGGGCTCGGGGGTACCCGGTTGGGAGCTGCCAACCATGCTGA	MTHSLSPCTDGSPSLCGVAVPQPVANSCNEPCVVQCPDSTVVIYPPPVVVTIPGPILSTFPQQSTVGSVGAPEVASGLSSAPAPGGLQVSGGARWARGYPVGSCQPC*
GGA4.0_Chr25_Claw1	ENSGALG00000026964	25:853567-867983:-1	ENSGALG00000024157	LOC771066	acttcactctcctcatctcctgggactccttgcttgtgtggaagATGTCCTGCTCCAGCCTGTGTGCCCCTGCATGTGGCGTGGCCACCCCAACCCCACTGGCTGACAGCTGCAACGAGCCCTGCGTGCGCCAGTGCCCCGACTCCACTGTGGTGATCCAACCCCCGGCCACCGTGGTCACCTTCCCCGGGCCCATCCTCAGCTCCGCCCCGCAGTACGCTGCTGTTGGCTCAGCAGGAGTCCCCGCCGTCGGATCGGGCATGGGTGGCACCTTTGGACGTGGTGCCGGTTTTGGTGGCTATGGAGGCCTGGGAGGCTATGGAGGCTTTTATGGCCTTGGTGGCTATGGAGGCTATGGGGGCTATGGAGGCTTTGGCAGCTGCGGATACGGTGGCTGGC…	MSCSSLCAPACGVATPTPLADSCNEPCVRQCPDSTVVIQPPATVVTFPGPILSSAPQYAAVGSAGVPAVGSGMGGTFGRGAGFGGYGGLGGYGGFYGLGGYGGYGGYGGFGSCGYGGWRRGLSYLSGSCGPC
GGA4.0_Chr25_Claw2	ENSGALG00000013664	25:855666-856082:1	ENSGALG00000024156	NA	ATGTCCTGCTCCAGCGTGTGTGCCCCTGCATGTGGGGTGGCCACCCCAACCCCACTGGCTGACAGCTGCAATGAGCCCTGCGTGCGCCAGTGCCCTGACTCCACTGTGGTGATCCAACCCCCGGCCACCGTGGTCACCTTCCCCGGGCCCATCCTCAGCTCCTTCCCACAGAATGCTGTGGTTGGCTCAGCAGGAGTCCCCGCCGTCGGATCGGGCATGGGTGGCACCTTTGGACGCAGTGTCGGCTATGGGGGCTATGGAGGTTTTGGTGGCTATGGAGGCCTGGGAGGCTATGGAGGCTATGGAGGCTTTTATGGCCTTGGTGGCTATGGAGGCTATGGAGGCTTTGGTAGCTGTGGATACGGTGGCTGGCGCCGAGGCCACAGGTACCTCAGCGGC…	MSCSSVCAPACGVATPTPLADSCNEPCVRQCPDSTVVIQPPATVVTFPGPILSSFPQNAVVGSAGVPAVGSGMGGTFGRSVGYGGYGGFGGYGGLGGYGGYGGFYGLGGYGGYGGFGSCGYGGWRRGHRYLSGSCGPC
GGA4.0_Chr25_Claw3	ENSGALG00000025891	25:860071-860460:1	ENSGALG00000024160	NA	ATGTCCTGCTCCAGCCTGTGTGCCCCTGCATGTGGCGTGGCCACCCCAACCCCACTGGCTAACAGCTGCAATGAGCCCTGCGTGCGCCAGTGCCCCGACTCCACTGTGGTGATCCAACCCCCGGCCACCGTGGTCACCTTCCCTGGGCCCATCCTCAGCTCCTTCCCACAGAACGCTGCAGTTGGCTCAGCAGGCGTTCCCGCCATCGGATCGGGCATGGGTGGCACCTTTGGACGCGGTGCCGGTTTTGGTGGCTATGGAGGCCTGGGTGGCTATGGAGGCTTTTATGGCCTTGGAGGCTATGGGGGCTATGGAGGCTTTGGTAGCTGTGGATACGGTGGCTGGCGCCGAGGCCTCAGTTACCTCAGTGGCAGCTGTGGGCCCTGCTAA	MSCSSLCAPACGVATPTPLANSCNEPCVRQCPDSTVVIQPPATVVTFPGPILSSFPQNAAVGSAGVPAIGSGMGGTFGRGAGFGGYGGLGGYGGFYGLGGYGGYGGFGSCGYGGWRRGLSYLSGSCGPC
GGA4.0_Chr25_Claw4	ENSGALG00000026319	25:862698-863114:1	NA	NA	ATGTCCTGCTCCAGCCTGTGTGCTCCTGCATGTGGGGTGGCCACCCCAGCCCCACTGGCTGACAGCTGCAACGAGCCCTGCGTGCGCCAGTGCCCCGACTCCACTGTGGTGATCCAACCCCCGGCCACCGTGGTCACCTTCCCCGGGCCCATCCTCAGCTCCTTCCCACAGAATGCTGTGGTTGGCTCAGCAGGAGTCCCCGCCGTCGGATCGGGCTTGGGTGGCACCTTTGGACGCAGTGCCGGCTATGGAGGCCTGGGAGGCTATGGAGGCTATGGAGGCTTTTATGGCCTTGGTGGCTATGGGGGCTATGGAGGCTTTGGTAGCTGTGGATATGGTGGCTGGCGCCGAGGCCACAGGTACCTCAGCGGCAGCTGTGGGCCCTGCTAA	MSCSSLCAPACGVATPAPLADSCNEPCVRQCPDSTVVIQPPATVVTFPGPILSSFPQNAVVGSAGVPAVGSGLGGTFGRSAGYGGLGGYGGYGGFYGLGGYGGYGGFGSCGYGGWRRGHRYLSGSCGPC
GGA4.0_Chr25_Claw5	ENSGALG00000027475	25:864532-865414:1	ENSGALG00000024155	NA	tctcctcatctcctgggactccttgcttgtgtggaagATGTCCTGCTCCAGCCTGTGTGCCCCTGCGTGTGGCGTGGCCACCCCGGCCCCACTGGCTGACAGCTGCAACGAGCCCTGCGTGCGCCAGTGCCCTGACTCCACTGTGGTGATCCAACCCCCGGCCACCGTGGTCACCTTCCCCGGGCCCATCCTCAGCTCCTTCCCACAGAATGCTGTGGTTGGCTCAGCAGGAGTCCCCGCCGTCGGATCGGGCTTGGGCGGCACCTTTGGACGCAGTGCCGGCTATGGGGGCTATGGAGGTTTTGGTGGCTATGGAGGCCTGGGAGGCTATGGAGGCTATGGAGGCTTTTATGGCCTTGGTGGCTATGGAGGCTATGGAGGCTTTGGTAGCTGTGGATA…	MSCSSLCAPACGVATPAPLADSCNEPCVRQCPDSTVVIQPPATVVTFPGPILSSFPQNAVVGSAGVPAVGSGLGGTFGRSAGYGGYGGFGGYGGLGGYGGYGGFYGLGGYGGYGGFGSCGYGGWRRGHRYLSGSCGPC
GGA4.0_Chr25_Claw6	ENSGALG00000027163	25:869077-869506:1	NA	NA	ggactccttgcttgtgtggaagATGTCCTGCTCCAGCGTGTGTGCCCCTGCATGTGGCGTGGCCACCCCAACCCCGCTGGCTGACAGCTGCAACGAGCCCTGCGTGCGCCAGTGCCCTGACTCCACTGTGGTGATCCAACCCCCGGCCACCGTGGTCACCTTCCCCGGGCCCATCCTCAGCTCCTTCCCACAGAATGCTGTGGTTGGCTCAGCAGGCGTCCCTGCCGTCGGATCGGGCATGGGTGGCACCTTTGGACGCAGTGCCGGCTATGGGGGCTATGGAGGCCTGGGAGGCTATGGAGGCTTTTATGGCCTTGGTGGCTATGGGGGCTATGGAGGCTTTGGTAGCTGTGGATACGGTGGCTGGCGCCGAGGCCACAGGTACCTCAGCGGCAGCTG…	MSCSSVCAPACGVATPTPLADSCNEPCVRQCPDSTVVIQPPATVVTFPGPILSSFPQNAVVGSAGVPAVGSGMGGTFGRSAGYGGYGGLGGYGGFYGLGGYGGYGGFGSCGYGGWRRGHRYLSGSCGPC
GGA4.0_Chr25_Claw7	ENSGALG00000028563	25:871700-872116:1	NA	NA	ATGTCCTGCTCCAGCGTGTGTGCCCCTGCATGTGGCGTGGCCACCCCAACCCCACTGGCTGACAGCTGCAATGAGCCCTGCGTGCGCCAGTGCCCCGACTCCACTGTGGTGATCCAACCCCCGGCCACCGTGGTCACCTTCCCCGGGCCCATCCTCAGCTCCTTCCCACAGAATGCTGTGGTTGGCTCAGCAGGAGTCCCCGCCGTCGGATCGGGCATGGGTGGCACCTTTGGACGCAGTGCCGGTTTTGGTGGCTATGGAGGCCTTGGCTATGGAGGCTATGGAGGCTTTTATGGCCTTGGCAGCTATGGAGGCTATGGAGGCTATGGCAGCTGTGGATACGGCGGCTGGAGCCGAGGCCACAGGTACCTCAGCGGCAACTGTGGGCCCTGCTAA	MSCSSVCAPACGVATPTPLADSCNEPCVRQCPDSTVVIQPPATVVTFPGPILSSFPQNAVVGSAGVPAVGSGMGGTFGRSAGFGGYGGLGYGGYGGFYGLGSYGGYGGYGSCGYGGWSRGHRYLSGNCGPC
GGA4.0_Chr25_Claw8	ENSGALG00000024155	25:873374-873781:1	NA	NA	ATGTCCTGCTCCAGCCTGTGTGCCCCTGCATGTGGCGTGGCCACCCCGGCCCCACTGGCTGACAGCTGCAACGAGCCCTGCGTGCGCCAGTGCCCCGACTCCACTGTGGTGATCCAACCCCCGGCCACCGTGGTCACCTTCCCCGGGCCCATCCTCAGCTCATTCCCACAGAATGCTGTGGTTGGCTCAGCAGGAGTCCCTGCCGTCGGATCGGGCTTGGGTGGCACCTTTGGACGCAGCCTGGGAGGTTTTGGTGGCTATGGAGGCCTGGGAGGCTATGGAGGCTTTTATGGCCTTGGTGGCTATGGGGGCTATGGAGGCTTTGGTAGCTGTGGATACGGTGGCTGGCGCCGAGGCCACAGGTACCTCAGCGGCAGCTGTGGGCCCTGCTAA	MSCSSLCAPACGVATPAPLADSCNEPCVRQCPDSTVVIQPPATVVTFPGPILSSFPQNAVVGSAGVPAVGSGLGGTFGRSLGGFGGYGGLGGYGGFYGLGGYGGYGGFGSCGYGGWRRGHRYLSGSCGPC
GGA4.0_Chr25_Claw9	ENSGALG00000028374	25:875762-876666:-1	NA	LOC395095	cttcactctccacatctcctgggactccttgcttgtgtggaagATGTCCTGCTCCAGCCTGTGTGCCCCTGCATGTGGCGTGGCCACCCCGGCCCCGCTGGCTGACAGCTGCAACGAGCCCTGTGTGCGCCAGTGCCCCGACTCCACTGTGGTGATCCAACCCCCGGCCACCGTGGTCACCTTCCCCGGGCCCATCCTCAGCTCCTTCCCACAGAATGCTGTGGTTGGCTCAGCAGGCGTTCCCGCCGTCGGATCGGGCATGGGTGGCACCTTCGGACGCGGGGCCGGTTTTGGTGGCTATGGAGGCCTGGGAGGCTATGGAGGCTATGGAGGCCTGGGAGGCTATGGAGGCTATGGAGGCTTTTATGGCCTTGGCGGCTATGGAGGCTATGGCAGCTG…	MSCSSLCAPACGVATPAPLADSCNEPCVRQCPDSTVVIQPPATVVTFPGPILSSFPQNAVVGSAGVPAVGSGMGGTFGRGAGFGGYGGLGGYGGYGGLGGYGGYGGFYGLGGYGGYGSCGYGGWSRGHRYLSGNCGPC
GGA4.0_Chr25_Claw10	ENSGALG00000027975	25:877786-878175:1	ENSGALG00000024158	NA	ATGTCCTGCTCCAGCCTGTGTGCCCCTGCATGTGGCGTGGCCACCCCAACCCCGCTGGCTGACAGCTGCAACGAGCCCTGCGTGCGCCAGTGCCCCGACTCCACTGTGGTGATCCAACCCCCGGCCACCGTGGTCACCTTCCCCGGGCCCATCCTCAGCTCCTCCCCACAGTACGCTGCAGTTGGCTCAGCAGGAGTCCCCGCCGTCGGATCGGGCATGGGTGGCACCTTTGGACGCGGGGCCGGTATTGGTGGCTATGGAGGCCTTGGAGGCTATGGAGGCCTTTATGGCCTTGGTGGCTATGGGGGCTATGGAGGCTTTGGTAGCTGTGGATACGGTGGCTGGCGCCGAGGCCACAGGTACCTCAGCGGCAGCTGCGGGCCCTGCTAA	MSCSSLCAPACGVATPTPLADSCNEPCVRQCPDSTVVIQPPATVVTFPGPILSSSPQYAAVGSAGVPAVGSGMGGTFGRGAGIGGYGGLGGYGGLYGLGGYGGYGGFGSCGYGGWRRGHRYLSGSCGPC
GGA4.0_Chr25_Claw11	ENSGALG00000026527	25:880434-880823:-1	ENSGALG00000013667	NA	ATGTCCTGCTCCAGCCTGTGTGCCCCTGCATGTGGCGTGGCCACCCCAACCCCTCTGGCTGACAGCTGCAACGAGCCCTGCGTGCGCCAGTGCCCTGACTCCACTGTGGTGATCCAACCCCCGGCCACCGTGGTCACCTTCCCTGGGCCCATCCTCAGCTCCTCCCCACAGTACGCTGCAGTTGGCTCAGCAGGAGTTCCCACTGTCGGATCGGGCATGGGTGGCACCTTTGGACGCAGTGCCGGTTTTGGTGGCTATGGAGGCCTGGGAGGCTATGGAGGCTATGGAGGCCTTGGAGGCTATGGGGGCTATGGAGGCTTTGGCAGCTGCGGATATGGTGGCTTTGGCCGAGGCTACAGATCCCTTGGGGGCAGCTGTGGGCCCTGCTAA	MSCSSLCAPACGVATPTPLADSCNEPCVRQCPDSTVVIQPPATVVTFPGPILSSSPQYAAVGSAGVPTVGSGMGGTFGRSAGFGGYGGLGGYGGYGGLGGYGGYGGFGSCGYGGFGRGYRSLGGSCGPC
GGA4.0_Chr25_Claw12	ENSGALG00000013668	25:881928-883261:1	ENSGALG00000013668	LOC426218	ctctccatctcagtgtgcttcatctcctgaaccaaaggATGTCCTGCTCCAGCCTGTGTGCCCCTGCATGTGGCGTGGCCACCCCAACCCCGCTGGCTGACAGCTGCAATGAGCCCTGCGTGCGTCAGTGCCCCGACTCCACTGTGGTGATCCAACCCCCGGCCACCGTGGTCACCTTCCCCGGGCCCATCCTCAGCTCCTTCCCACAGAACGCTGCAGTTGGCTCAGCAGGAGTCCCCGCTGTCGGATCGGGCATGGGTGGCACCTTTGGACGCGGGGCCGGTTTTGGTGGCTATGGAGGCCTGGGAGGCTATGGAGGCTTTTATGGCCTTGGTGGCTATGGAGGCCTGGGAGGCTATGGGGGCTATGGAGGCTTTGGTAGCTGTGGATATGGTGGCT…	MSCSSLCAPACGVATPTPLADSCNEPCVRQCPDSTVVIQPPATVVTFPGPILSSFPQNAAVGSAGVPAVGSGMGGTFGRGAGFGGYGGLGGYGGFYGLGGYGGLGGYGGYGGFGSCGYGGFGRGYRSLLGSCGPC
GGA4.0_Chr25_FK1	ENSGALG00000026754	25:885230-907160:1	ENSGALG00000018679	LOC769139	tgcatttcctgcgtgcaatttctagcatcctaagtcacctctctaaaatcagtgttaataacataactgaaacgaagcacaacgtaagcagatgactaaatgggaaagccagaggataacaaaccaaacctaaaggcaaaacgaggaaatgcacacacaagcctgccttccacaggtgctgagcactcacagctctcattctcttcagctggatcccagccctgaggtgatagacttgagctgatcccattggctccacccttaattttcttctagagttccctcggcgacgtcttcagatcgttctgtgagtgctcagaatgcccaccgcttcccggagcgatacgaattgcatggatgtgtccattgggaagaataggtgtaggagtacttcggggc…	MICGVDLHPTTMSCFDLCRPCGPTPLANSCNEPCVRQCQDSRVVIEPSPVVVTLPGPILSSFPQNTAVGSSASAAVGNILSAEGVPISGGFGISGLGGRFSGRRCLPY
GGA4.0_Chr25_Ktn2	NA	25:885545-885937:-1	NA	NA	ATGGCTACCAACCAGCTGGCTTGCACCAACCCCTGCGAGGCCAAATGCCCCCAGCCGCTGGCCAGCAGCAGCAACGAGCCCTGCGTAGTCACCTGCGGTGACTCCCGGGTCATCATTTACCCACCACCCGTCGTCGTCACCTTCCCAGGGCCCATCCTCACCACCTACCCACAGCAAACTGTGGTGGGGTCCTCGGAGTCCGCAGAAGTGGCCCAGGCTGAGCCCCCCGCCGCAGCAGCCCTACCTGCGGAGGCACCACCAGTTGAGAAACTCACCCCACAAATCATCACCCGTCCCGAGCCGCGCTGCGCCCCGAAGTACTCCTACACCTATTCTTCCCAATGGACACATCCATGCAATTCGTATCGCTCCGGGAAGCGGTGGGCATTCTGA	MATNQLACTNPCEAKCPQPLASSSNEPCVVTCGDSRVIIYPPPVVVTFPGPILTTYPQQTVVGSSESAEVAQAEPPAAAALPAEAPPVEKLTPQIITRPEPRCAPKYSYTYSSQWTHPCNSYRSGKRWAF*
GGA4.0_Chr25_Ktn3	NA	25:894897-895274:-1	NA	NA	ATGTCGCCCTTCAATGAGTGCTGCCTGCCACCAGGGGTTGTATGCCCCGAGCCCTTTGCCCTCACCTCCAATGAGACCTGTGTTATAAAGTACCCCGACACGATAGTGGACATAGTGGAGCCCGACTCGCCACCGTATTCTGTGATCTATCCAGGCCCAACACTCACCACTTTTCCTCAGCAAACCATAGTGGGAACTACTGCGCTCTTTGATATCAGCAACTTGCTTGGTTCCAGGGGATCTCTTGGGTTCAGGGGCATGAGTGGTTCTGGGACAGCATGTAACTCAGGATTATCGTTTTTTGATTCAGGAAGCGGGAATCCTTTGTCTCCTCACTTCTCCAAACCATTGTGTTTTGGAACTTGTAGGCCAACCTAA	MSPFNECCLPPGVVCPEPFALTSNETCVIKYPDTIVDIVEPDSPPYSVIYPGPTLTTFPQQTIVGTTALFDISNLLGSRGSLGFRGMSGSGTACNSGLSFFDSGSGNPLSPHFSKPLCFGTCRPT*
GGA4.0_Chr25_FK2	ENSGALG00000027167	25:908919-910020:1	ENSGALG00000024154	LOC100858797	cctccttggtgcacaaggtcgacctccatcccaccaccATGTCCTGCTTCGATCTGTGCCGTCCCTGTGGCCCGACCCCACTGGCCAACAGCTGCAACGAGCCCTGTGTGCGTCAGTGCCAGGACTCCCGGGTGGTGATTGAACCATCTCCTGTGGTGGTGACCCTGCCTGGACCCATCCTCAGCTCCTTCCCCCAGAACACTGCTGTGGGCTCCAGCACCTCTGCTGCTGTTGGAAGCATCCTGAGTGAGGAGGGAGTGCCCATCTCCTCCGGTGGCTTTGGCCTCTCTGGCCTGGGTGGCCGCTTCTCTGGCAGGAGGTGCCTGCCCTACTAAggatgaggtgaacgtcccttgaacccattgcccaggaagcctgaagccacacaccggactgagg…	MSCFDLCRPCGPTPLANSCNEPCVRQCQDSRVVIEPSPVVVTLPGPILSSFPQNTAVGSSTSAAVGSILSEEGVPISSGGFGLSGLGGRFSGRRCLPY
GGA4.0_Chr25_FK3	NA	25:912674-913411:1	NA	LOC769121	ggttcactcccatcctacagccATGTCCTGCTTCGATCTGTGCCGTCCCTGTGGCCCAACCCCACTGGCCAACAGCTGCAACGAGCCCTGTGTGCGCCAGTGCCAGGACTCCCGGGTGGTGATCCAGCCGTCTCCTGTGGTGGTGACCCTGCCTGGACCCATCCTCAGCTCCTTCCCCCAGAACACTGCTGTGGGCTCCAGCACCTCTGCTGCTGTTGGCAGCATCCTGAGTGAGGAGGGAGTCCCCATCTCCTCTGGTGGCTTTGGCATCTCTGGCCTGGGCAGCCGATTCTCTGGCAGGAGGTACCTGCCCTGCTAAggatgaggtggttgtcccttgagcccattgcccaggaagcccaaagtctgacaccggactgaggtcagagctgctggcca…	MSCFDLCRPCGPTPLANSCNEPCVRQCQDSRVVIQPSPVVVTLPGPILSSFPQNTAVGSSTSAAVGSILSEEGVPISSGGFGISGLGSRFSGRRYLPC
GGA4.0_Chr25_FK4	NA	25:920240-921170:1	NA	LOC100859148	ctccttggtgaacaaggtccacctccatcccaccaccATGTCCTGCTTCAGTCTGTGCAGCCCCTGTGGCCCGACCCCGCTGGCCAACAGCTGCAACGAGGTCTGTGTGCGCCAGTGCCAGGCCTCCCGGGTGGTGATCCAGCCCTCTTCCGTGGTGGTCACCCTGCCTGGACCCATCCTCAGCTCCTTCCCCCAGAACACCGCTGTGGGCTCCAGCACCTCTGCTGCTGTTGGCAGCATCCTGAGCCAGGAGGGAGTGCCTATCTCCTCTGGTGGCTTTGGCATCTCCGGCCTGGGCAGCCACATCTCTGGCAGTAGGTACCCGCCCTGCTAAgggtgaggtggacgtcccatgaaccccttgcccaggaagcccaaagccaggtgacagactgagga…	MSCFSLCSPCGPTPLANSCNEVCVRQCQASRVVIQPSSVVVTLPGPILSSFPQNTAVGSSTSAAVGSILSQEGVPISSGGFGISGLGSHISGSRYPPC
GGA4.0_Chr25_FK5	ENSGALG00000025985	25:921418-922143:1	ENSGALG00000024148	LOC100859191	cccctctccaggtccacctccatcccaccaccATGTCCTGCTTCAGTCTGTGCAGCCCCTGTGGCCCGACCCCGCTGGCCAACAGCTGCAACGAGGTCTGTGTGCGCCAGTGCCAGGCCTCCCGGGTGGTGATCCAGCCCTCTCCCGTGGTGGTCACCCTGCCTGGACCCATCCTCAGCTCCTTCCCCCAGAACACCGCTGTGGGCTCCAGCACCTCTGCTGCTGTTGGCAGCATCCTGAGCCAGGAGGGAGTGCCTATCTCCTCTGGTGGCTTTGGCATCTCCGGCCTGGGCAGCCACATCTCTGGCAGTAGGTACCCGCCCTGCTAAgggtgaggtggacgtcccatgaaccccttgcccaggaagcccaaagccaggtgacagactgaggacagag…	MSCFSLCSPCGPTPLANSCNEVCVRQCQASRVVIQPSPVVVTLPGPILSSFPQNTAVGSSTSAAVGSILSQEGVPISSGGFGISGLGSHISGSRYPPC
GGA4.0_Chr25_FK6	ENSGALG00000027640	25:927670-927966:1	ENSGALG00000024145	LOC100859249	cttctcctccttggtgaacaaggtgagctccatcccaccaccATGTCCTGCTTCAGTCTGTGCAGCCCCTGTGGCCCGACCCCGCTGGCCAACAGCTGCAACGAGGCCTGTGTGCGCCAGTGCCAGGACTCCCGGGTGGTGATCCAGCCCTCTCCCGTGGTGGTCACCCTGCCTGGACCCATCCTCAGCTCCTTCCCCCAGAACACCGCTGTGGGCTCCAGCACCTCTGCTGCTGTTGGCAGTATCCTGAGTGAGGAGGGAGTGCCTATCTCCTCTGGTGGCTTTGGCATCTCCGGCCTGGGCAGCCGCATCTCTGGCAGTAGGTACCTGCCCTGCTAAggataaggtggatgtcccaggagcgcattgcccaggaagcccaaagccagatgccatatt…	MSCFSLCSPCGPTPLANSCNEACVRQCQDSRVVIQPSPVVVTLPGPILSSFPQNTAVGSSTSAAVGSILSEEGVPISSGGFGISGLGSRISGSRYLPC
GGA4.0_Chr25_FK7	ENSGALG00000028211	25:928748-929859:1	ENSGALG00000024147, ENSGALG00000024181	LOC100859427	cctccttggtgaaaaagtccacctccatcccaccaccATGTCCTGCTTTGATCTGTGCCGTCCCTGTGGCCCGACCCCGCTGGCCAACAGCTGCAACGAGCCCTGTGTGCGCCAGTGCCAGGACTCCCGGGTGGTGATCCAGCCCTCTCCCGTGGTGGTGACCCTGCCTGGACCCATCCTCAGCTCCTTCCCCCAGAACACCGCTGTGGGCTCCAGCACCTCTGCTGCTGTTGGCAGCATCCTGAGTGAGGAGGGAGTGCCTATCTCCTCTGGTGGCTTTGGCATCTCTGGCCTGGGCAGCCGCATCTCTGGCAGTAGGTACCTGCCCTGTTAAggatgaggtggatgtcccatgagcccattgcccaggaagcccaaagccagatgccatattgagga…	MSCFDLCRPCGPTPLANSCNEPCVRQCQDSRVVIQPSPVVVTLPGPILSSFPQNTAVGSSTSAAVGSILSEEGVPISSGGFGISGLGSRISGSRYLPC
GGA4.0_Chr25_FK8	ENSGALG00000026987	25:932301-933146:1	ENSGALG00000024144	LOC426914	ccttctcctccttggtgaacaaggtccacctccatcccaccaccATGTCCTGCTTTGATCTGTGCCGTCCCTGTGGCCCGACCCCGCTGGCCAACAGCTGCAACGAGCCCTGTGTGCGCCAGTGCCAGGACTCCCGGGTGGTGATCCAGCCCTCTCCCGTGGTGGTGACCCTGCCTGGACCCATCCTCAGCTCCTTCCCCCAGAACACCGCTGTGGGCTCCAGCACCTCTGCTGCTGTTGGCAGCATCCTGAGCCAGGAGGGAGTGCCTATCTCCTCTGGTGGCTTTGGCATCTCTGGCCTGGGCAGCCGCTTCTCTGGCAGTAGGTACCTGCCCTGCTAAggatgaggtggatgtcccatgagcccattgcccaggaagcccaaagccagatgccata…	MSCFDLCRPCGPTPLANSCNEPCVRQCQDSRVVIQPSPVVVTLPGPILSSFPQNTAVGSSTSAAVGSILSQEGVPISSGGFGISGLGSRFSGSRYLPC
GGA4.0_Chr25_FK9	ENSGALG00000028192	25:936060-936356:1	ENSGALG00000024143, ENSGALG00000024181	LOC429492	ggtgaacaaggtccacctccatcccaccaccATGTCCTGCTTCGATCTGTGCCGTCCCTGTGGCCCGACCCCACTGGCCAACAGCTGCAACGAGGCCTGTGTGCGCCAGTGCCAGGACTCCCGGGTGGTGATCCAGCCCTCTCCCGTGGTGGTCACCCTGCCTGGACCCATCCTCAGCTCCTTCCCCCAGAACACCGCTGTGGGCTCCAGCACCTCTGCTGCTGTTGGCAGCATCCTGAGTGAGGAGGGAGTGCCCATCTCCTCCGGTGGCTTTGGCATCTCTGGCCTGGGCAGCCGCTTCTCTGGCAGGAGGTGTCTGCCCTGCTAAggatgaggtggacgccccatgaacccattgcccagaaagccaggtgacagactgaggacgaagctgctagc…	MSCFDLCRPCGPTPLANSCNEACVRQCQDSRVVIQPSPVVVTLPGPILSSFPQNTAVGSSTSAAVGSILSEEGVPISSGGFGISGLGSRFSGRRCLPC
GGA4.0_Chr25_FK10	ENSGALG00000028706	25:938931-940050:1	NA	F-KER	ccttggtgaacaaggtccactcccatcctacagccATGTCCTGCTTCGATCTGTGCCGTCCCTGTGGCCCGACCCCACTGGCCAACAGCTGCAACGAGCCCTGTGTGCGCCAGTGCCAGGACTCCCGGGTGGTGATCCAGCCCTCTCCCGTGGTGGTGACCCTGCCTGGACCCATCCTCAGCTCCTTCCCCCAGAACACCGCTGTGGGCTCCAGCACCTCTGCTGCTGTTGGCAGTATCCTGAGTGAGGAGGGAGTGCCCATCTCCTCTGGTGGCTTTGGCATCTCTGGCCTGGGCAGCCGCTTCTCTGGCAGGAGGTGTCTGCCCTGCTAAggatgaggtgttcatcccatggatgcatccttcaggaaacccaaagcttggtgctggactgcagaca…	MSCFDLCRPCGPTPLANSCNEPCVRQCQDSRVVIQPSPVVVTLPGPILSSFPQNTAVGSSTSAAVGSILSEEGVPISSGGFGISGLGSRFSGRRCLPC
GGA4.0_Chr25_FK11	ENSGALG00000024141	25:944017-944771:1	ENSGALG00000024141	LOC431325	acctccatcctacagccATGTCCTGCTATGATCTGTGCCGTCCCTGTGGCCCAACCCCACTGGCCAACAGCTGCAATGAGCCCTGTGTGCGCCAGTGCCAGGACTCCCGGGTGGTGATTCAGCCCTCTCCCGTGGTGGTCACCCTGCCTGGACCCATCCTCAGCTCCTTCCCCCAGAACACCGCTGTGGGCTCCAGCACCTCTGCTGCTGTTGGCAGCATCCTGAGCCAGGAGGGAGTTCCTATCTCCTCTGGTGGCTTTGGCATCTCTGGCCTGGGCAGCCGCTTCTCTGGCAGGAGGTGTCTGCCCTGCTAAggatgaggtggacatcccatgaacccattgcccaggaagcccaaagccaggtgtcagactgaggacagagctgctggccatcatt…	MSCYDLCRPCGPTPLANSCNEPCVRQCQDSRVVIQPSPVVVTLPGPILSSFPQNTAVGSSTSAAVGSILSQEGVPISSGGFGISGLGSRFSGRRCLPC
GGA4.0_Chr25_FK12	ENSGALG00000025900	25:947082-947378:1	ENSGALG00000009196	LOC431324	gccttctcctccttggtgaacaaggtccacctccatcccaccaccATGTCCTGCTATGATCTGTGCCGTCCCTGCGGACCGACCCCGCTGGCCAACAGCTGCAACGAGCCCTGTGTGCGTCAGTGCCAGGACTCCCGGGTGGTGATCCAGCCCTCTCCCGTGGTGGTGACCCTGCCTGGACCCATCCTCAGCTCCTTCCCCCAGAACACCGCTGTGGGCTCCAGCACCTCTGCTGCTGTTGGCAGCATCCTGAGTGAGGAGGGAGTGCCCATCTCCTCTGGTGGCTTTGGCATCTCCGGCCTAGGCAGTCGCTTCTCTAGCAGGAGGTGCCTGCCCTACTAAggatgaggtggacatcctgtgaatgcatcccccaggaagcccaaagtcaggtgctgg…	MSCYDLCRPCGPTPLANSCNEPCVRQCQDSRVVIQPSPVVVTLPGPILSSFPQNTAVGSSTSAAVGSILSEEGVPISSGGFGISGLGSRFSSRRCLPY
GGA4.0_Chr25_FK13	ENSGALG00000028843	25:950252-951341:1	ENSGALG00000024140	LOC426913	ccttggtgaacaaggtccacctccatcccaccaccATGTCCTGCTTCGATCTGTGCCGTCCCTGTGGCCCAACCCCGCTGGCCAACAGCTGCACCGAGCCCTGTGTGCGCCAGTGCCAGGACTCCCGGGTGGTGATCCAGCCCTCTCCCGTGGTGGTGACCCTGCCTGGACCCATCCTCAGCTCCTTCCCCCAGAACACCGCTGTGGGCTCCAGCACCTCTGCTGCTGTTGGCAGCATCCTGAGTGAGGAGGGAGTGCCTATCTCCTCTGGTGGCTTTGGCATCTCTGGCCTGGGCAGTCGCTTCTCTGGCAGGAGATGCCTGCCCTATTAAaggcaacaccgatttcccatgagctcatccctgaggaagcctgaagccaggcaccagagtgaggatg…	MSCFDLCRPCGPTPLANSCTEPCVRQCQDSRVVIQPSPVVVTLPGPILSSFPQNTAVGSSTSAAVGSILSEEGVPISSGGFGISGLGSRFSGRRCLPY
GGA4.0_Chr25_FL1	NA	25:956702-957049:1	ENSGALG00000009193	LOC431323	tcgtgctacgagagatgtccttccATGTTCTGCAGCCCAACCCCACTGGCCAACAGCTGCAACGAGGCCTGTGTGCGCCAGTGCCAGGACTCCACAGTGGTGATCCAGCCCTCTCCCGTGGTGGTCACCCTGCCTGGACCCATCCTCAGCTCCTTCCCCCAGAACACCACCGTGGGATCCTCAGCATCTGCAGCTGTTGGGAGCGCTCTCAGTGCAGGAGGAGTCCCCATCTCCTCTGGCAGCTCCTTGGGATTTGGGAGCCTTGGTTATCCTGGCCTGGGCAGTGGGTACAGCCGACCCTACCGCTGCTACAACACCTACCGCAGTGGCTTCAATGGGCCGTGCTAG	MFCSPTPLANSCNEACVRQCQDSTVVIQPSPVVVTLPGPILSSFPQNTTVGSSASAAVGSALSAGGVPISSGSSLGFGSLGYPGLGSGYSRPYRCYNTYRSGFNGPC
GGA4.0_Chr25_FL2	NA	25:967208-967558:1	ENSGALG00000009191	NA	ATGTCCTGCTATGACCTGTGTGCTCCCACCCCCTGCGGCCCGACCCCACTGGCCAACAGCTGCAACGAGCCCTGTGTGCGCCAGTGCCAGGACTCCACAGTGGTGATCCAGCCCTCTCCCGTGGTGGTCACCCTGCCTGGACCCATTCTCAGCTCCTTCCCCCAGAACACCACCGTGGGATCCTCAGCATCTGCAGCTGTTGGGAGCGCTCTCAGTGCAGGAGGAGTCCCCATCTCCTCTGGCAGCTCCTTGGGATTTGGGAGCCTTGGTTATCCTGGCCTGGGCAGTGGGTACAGCCGACCCTACCGCCGCTACAACACCTACCGCAGTGGCTTCAATGGGCCGTGCTAG	MSCYDLCAPTPCGPTPLANSCNEPCVRQCQDSTVVIQPSPVVVTLPGPILSSFPQNTTVGSSASAAVGSALSAGGVPISSGSSLGFGSLGYPGLGSGYSRPYRRYNTYRSGFNGPC*
GGA4.0_Chr25_FL3	NA	25:973298-974054:1	ENSGALG00000024139	NA	ATGTCCTGCTATGACCTGTGTGCTCCCACCCCCTGCGGCCCAACCCCGTTGGCCAACAGCTGCACTGAGCCCTGTGTGCGCCAGTGCCAGGACTCCACCTACATCATCCAGCCCTCTCCCGTGGTGGTGACCCTGCCAGGACCCATCCTCAGCTCCTTCCCCCAGAACACCACTGTGGGATCCTCAGCCTCTGCAGCTGTGGGGGATGTTCTCAGTGCAGCGGGGGTCCCCATCTCCTCTGGCAGCTCCTCAGGGCTTGGGAGCCTTGGCTATTCGGGTCTGGGGGGCCTTTATGCTTTCTCTGGAAGAAATTTATCACTATGTCAAGTTGTGAGTGCCAAGTAG	MSCYDLCAPTPCGPTPLANSCTEPCVRQCQDSTYIIQPSPVVVTLPGPILSSFPQNTTVGSSASAAVGDVLSAAGVPISSGSSSGLGSLGYSGLGGLYAFSGRNLSLCQVVSAK*
GGA4.0_Chr25_Ktn4	NA	25:974714-975768:1	NA	NA	ATGTCTGACTGCATGGAGTCCTGCAGACCCTACGGCGTGAGCTGCCCTCAGCCGATTGCCGAGAGCTCCAACGAGCTGTGTGTGCAGCAGTGCCCTGACTCCAGAGCAGTGATCTTGCCCCCACCGGTGGTGGTGACAGTCCCTGGCCCCGTGCTCACCTCTTTTCCTCAGGAGAGCATTGTGGGATCGTCAGGCCCAGCCGGGCTGGGGGGCTCCTTCAGCTCTCAGAGCTCCCTGGGCTCTGGGGGCTCCTTTGGTCTGCTATGTTCTTGTGTCCCAATAAAGCCCTGTGGTATTGCATGTCAGCCTCACTGTTTTTCCTTCGTCCATCGGTCTCCTGTGTGA	MSDCMESCRPYGVSCPQPIAESSNELCVQQCPDSRAVILPPPVVVTVPGPVLTSFPQESIVGSSGPAGLGGSFSSQSSLGSGGSFGLLCSCVPIKPCGIACQPHCFSFVHRSPV*
GGA4.0_Chr25_Ktn5	NA	25:979013-979657:1	NA	NA	ATGTCTGACTGCATGGAGTCCTGCAGACCCTACGGCGTGAGCTGCCCTCAGCCGATTGCCGAGAGCTCCAACGAGCTGTGTGTGCAGCAGTGCCCTGACTCCAGAGCAGTGATCTTGCCCCCACCGGTGGTGGTGACAGTCCCTGGCCCCGTGCTCACCTCTTTTCCTCAGGAGAGCATTGTGGGATCGTCAGGCCCAGCCGGGCTGGGGGGCTCCTTCAGCTCCCAGAGCTCCCTGGGCTCTGGGGGCTCCTTTGGTCTGGGAGGGTCTCGAGGTTATGGGAACTCCGTTGGCCTGGGGGGTTCCCGGGGCTATGGGAGCTCCTCTGGTCTGGGAGGCTTTGCAGGATCCTGGGGCTATGGGAGATCCTTTGGTTTGGGGGGGTACGGAAGATCCCAG…	MSDCMESCRPYGVSCPQPIAESSNELCVQQCPDSRAVILPPPVVVTVPGPVLTSFPQESIVGSSGPAGLGGSFSSQSSLGSGGSFGLGGSRGYGNSVGLGGSRGYGSSSGLGGFAGSWGYGRSFGLGGYGRSQGYGSSSGSGGYGGSQGYGSCLGYGDDMSYGGSLGYGGQYGSSGFGSCGRSYSSGLSSCGTGYFLPGAQRWGRSRRGSCGAF*
GGA4.0_Chr25_scale1	NA	25:981168-981753:-1	NA	LOC431317	ctctgcattgcagggaaatctttcttcacagcaagATGTCTTGCTACGACCTGTGCCCACCAAAAACCAGCGTGGCCGTGCCCCAGCCCATCGCTGAGAGCTGCAACGAGCTGTGCGCGCGCCAGTGCCCCGACTCAACGGCCTTCATCCAGCCACCGCCCGTCGTCGTCACCTTCCCCGGCCCCATCCTCAGCTCCTTCCCCCAGCAAGCCGTGGTGGGCTCCTCCGGAGCACCCGCCTTTGGGGGTTCCCTGGGGCTGGGGGGCCTCTACGGCGCCGGGGCCACTCAGGGCTCGGGCGGCCTCTGCACCTTTGGCAGACCCTACGTGTCTCCTGCCTGCAGCCCCTTGCCCCGTTACAGCAAGAAGCTGTGGGACAACTGTGGGCCCTGCTAAacct…	MSCYDLCPPKTSVAVPQPIAESCNELCARQCPDSTAFIQPPPVVVTFPGPILSSFPQQAVVGSSGAPAFGGSLGLGGLYGAGATQGSGGLCTFGRPYVSPACSPLPRYSKKLWDNCGPC
GGA4.0_Chr25_scale2	NA	25:982731-983471:1	NA	LOC431316	ctccgtcccttctcaccaagATGTCGTGCTACTACCAGTGCCCACGACAAACCAGCGTGGGAGAACCCCAGACCATCGCTGAGAGCTGCAACGAGCTGTGCGCGCGCCAGTGCCCCGACTCAACGGCCTTCATCCACCCACCGCCCGTCGTCGTCACCTTCCCCGGCCCCATCCTCAGCTCCTTCCCCCAGCAAGCTGTGGTGGGCTCCTCTGGAGCACCCGCCTTTGGGGGTTCCCTGGGGCTGGGGGGCCTCTATGGCGCTGGGGCCACTCAGGGCTCGGGGGGGCTCTGCACCTTTGGCAGACCCTACGTGTCTCCTGCCTGCAGCCCCTGCCCCTTGCCCCGCTACAGCAGGAAGCTGTGGGACACCTGCGGGCCCTGCTAAacacaggctcatg…	MSCYDLCPPKTSVAVPQPIAESCNELCARQCPDSTAFIQPPPVVVTFPGPILSSFPQQAVVGSSGAPAFGGSLGLGGLYGAGATQGSGGLCTFGRPYVSPACSPCPLPRYSRKLWDTCGPC*
GGA4.0_Chr25_scale3	NA	25:984653-985480:-1	NA	LOC100859586	gcctggctcagatcagggaaagggctgatctctctcacaccaagATGTCTTGCTACGACCTGTGCCCACCAAAAACCAGCGTGGCCGTGCCCCAGCCCATCGCTGAGAGCTGCAACGAGCTGTGCGCGCGCCAGTGCCCCGACTCAACGGCCTTCATCCAGCCACCGCCCGTCGTCGTCACCTTCCCCGGCCCCATCCTCAGCTCCTTCCCCCAGCAAGCCGTGGTGGGCTCCTCCGGAGCACCCGCCTTTGGGGGCTCCCTGGGGCTGGGGGGCCTCTACGGCGCCGGGGCCACTCAGGGCTCGGGCGGCCTCTGCACTTTTGGCAGACCCTACGTGTCTCCTGCCTGCAGCCCCTGCGCCTTGCCCCGCTACAGCAGGAAGCTGTGGGACACCTGCG…	MSCYDLCPPKTSVAVPQPIAESCNELCARQCPDSTAFIQPPPVVVTFPGPILSSFPQQAVVGSSGAPAFGGSLGLGGLYGAGATQGSGGLCTFGRPYVSPACSPCPLPRYSRKLWDTCGPC*
GGA4.0_Chr25_scale4	NA	25:986192-986940:1	ENSGALG00000018890	LOC100859616	gctctggcctccttctccttgggaacaggagctccatcccatcccaccaagATGTCTTGCTACGACCTGTGCCCACCAAAAACCAGCGTGGCCGTGCCCCAGCCCATCGCTGAGAGCTGCAACGAGCTGTGCGCGCGCCAGTGCCCCGACTCAACGGCCTTCATCCAGCCACCGCCCGTCGTCGTCACCTTCCCCGGCCCCATCCTCAGCTCCTTCCCCCAGCAAGCCGTGGTGGGCTCCTCCGGAGCACCCGCCTTTGGGGGCTCCCTGGGGCTGGGGGGCCTCTACGGCGCCGGGGCCACTCAGGGCTCGGGGGGCCTCTGCACCTTTGGCAGACCCTACGTGTCTCCTGCCTGCAGCCCCTGCCCCTTGCCCCGCTACAGCAGGAAGTTCTGGAAC…	MSCYDLCPPKTSVAVPQPIAESCNELCARQCPDSTAFIQPPPVVVTFPGPILSSFPQQAVVGSSGAPAFGGSLGLGGLYGAGATQGSGGLCTFGRPYVSPACSPCPLPRYSRKFWNTCGPC
GGA4.0_Chr25_scale5	NA	25:988550-989157:-1	NA	LOC100859757	ctcttacaccaagATGTCTTGCTACGACCTGTGCCCACCAAAAACCAGCGTGGCCGTGCCCCAGCCCATCGCTGAGAGCTGCAACGAGCTGTGCGCGCGCCAGTGCCCCGACTCAACGGCCTTCATCCAGCCACCGCCCGTCGTCGTCACCTTCCCCGGCCCCATCCTCAGCTCCTTCCCCCAGCAAGCCGTGGTGGGCTCCTCCGGAGCACCCGCCTTTGGGGGCTCCCTGGGGCTGGGGGGCCTCTACGGTGCCGGGGCCACTCAGGGCTCGGGGGGCCTCTGCACCTTTGGCAGACCCTACGTGTCTCCTGCCTGCAGCCCCTGCCCCTTGCCCCGCTACAGCAGGAAGCTGTGGGACACCTGTGGGCCCTGCTAAacccaggccctgccctcagt…	MSCYDLCPPKTSVAVPQPIAESCNELCARQCPDSTAFIQPPPVVVTFPGPILSSFPQQAVVGSSGAPAFGGSLGLGGLYGAGATQGSGGLCTFGRPYVSPACSPCPLPRYSRKLWDTCGPC*
GGA4.0_Chr25_scale6	NA	25:990275-990922:1	NA	LOC425362	agctccatcccatcccaccaagATGTCTTGCTACGACCTGTGCCCACCAAAAACCAGCGTGGCCGTGCCCCAGCCCATCGCTGAGAGCTGCAACGAGCTGTGCGCGCGCCAGTGCCCCGACTCAACGGCCTTCATCCAGCCACCGCCCGTCGTCGTCACCTTCCCCGGCCCCATCCTCAGCTCCTTCCCCCAGCAAGCCGTGGTGGGCTCCTCCGGAGCACCCGCCTTTGGGGGCTCCCTGGGGCTGGGGGGCCTCTACGGCGCCGGGGCCACTCAGGGCTCGGGGGGCCTCTGCACCTTTGGCAGACCCTACGTGTCTCCTGCCTGCAGCCCCTGCCCCTTGCCCCGCTACAGCAGGAAGCTGTGGGACACCTGTGGGCCCTGCTAAacccaggctct…	MSCYDLCPPKTSVAVPQPIAESCNELCARQCPDSTAFIQPPPVVVTFPGPILSSFPQQAVVGSSGAPAFGGSLGLGGLYGAGATQGSGGLCTFGRPYVSPACSPCPLPRYSRKLWDTCGPC
GGA4.0_Chr25_scale7	NA	25:992547-993154:-1	NA	LOC100857270	cccatcccaccaagATGTCTTGCTACGACCTGTGCCCACCAAAAACCAGCGTGGCCGTGCCCCAGCCCATCGCTGAGAGCTGCAACGAGCTGTGCGCGCGCCAGTGCCCCGACTCAACGGCCTTCATCCAGCCACCGCCCGTCGTCGTCACCTTCCCCGGCCCCATCCTCAGCTCCTTCCCCCAGCAAGCCGTGGTGGGCTCCTCCGGAGCACCCGCCTTTGGGGGCTCCCTGGGGCTGGGGGGCCTCTACGGCGCCGGGGCCACTCAGGGCTCGGGGGGCCTCTGCACCTTTGGCAGACCCTACGTGTCTCCTGCCTGCAGCCCCTGCCCCTTGCCCCGCTACAGCAGGAAGTTCTGGAACACCTGTGGGCCCTGCTAAacccatgctcaaacctttt…	MSCYDLCPPKTSVAVPQPIAESCNELCARQCPDSTAFIQPPPVVVTFPGPILSSFPQQAVVGSSGAPAFGGSLGLGGLYGAGATQGSGGLCTFGRPYVSPACSPCPLPRYSRKFWNTCGPC*
GGA4.0_Chr25_scale8	NA	25:994274-994933:1	NA	LOC100859722	cagagctccatcccatcccaccaagATGTCTTGCTACGACCTGTGCCCACCAAAAACCAGCGTGGCCGTGCCCCAGCCCATCGCTGAGAGCTGCAACGAGCTGTGCGCGCGCCAGTGCCCCGACTCAACGGCCTTCATCCAGCCACCGCCCGTCGTCGTCACCTTCCCCGGCCCCATCCTCAGCTCCTTCCCCCAGCAAGCCGTGGTGGGCTCCTCCGGAGCACCCGCCTTTGGGGGCTCCCTGGGGCTGGGGGGCCTCTACGGCGCCGGGGCCACTCAGGGCTCGGGCGGCCTCTGCACCTTTGGCAGACCCTACGTGTCTCCTGCCTGCAGCCCCTGCGCCTTGCCCCGCTACAGCAGGAAGCTGTGGGACACCTGTGGGCCCTGCTAAacccaggc…	MSCYDLCPPKTSVAVPQPIAESCNELCARQCPDSTAFIQPPPVVVTFPGPILSSFPQQAVVGSSGAPAFGGSLGLGGLYGAGATQGSGGLCTFGRPYVSPACSPCALPRYSRKLWDTCGPC
GGA4.0_Chr25_scale9	NA	25:996578-997105:-1	NA	LOC100857297	ATGTCTTGCTACGACCTGTGCCCACCAAAAACCAGCGTGGCCGTGCCCCAGCCCATCGCTGAGAGCTGCAACGAGCTGTGCGCGCGCCAGTGCCCCGACTCAACGGCCTTCATCCAGCCACCACCCGTCGTCGTCACCTTCCCTGGCCCCATCCTCAGCTCCTTCCCCCAGCAAGCCGTGGTGGGCTCCTCCGGAGCACCTGCCTTTGGGGGCTCCCTGGGGCTGGGGGGCCTCTACGGCGCCGGGGCCACTCAGGGCTCGGGCGGCCTCTGCACCTTTGGCAGACCCTACGTATCTCCTGCCTGCAGCCCCTGCCCCTTGCCCCGCTACAGCAGGAAGTTCTGGAACACCTGTGGGCCCTGCTAAacccaagtgcaagcctcctctcttcctccattt…	MSCYDLCPPKTSVAVPQPIAESCNELCARQCPDSTAFIQPPPVVVTFPGPILSSFPQQAVVGSSGAPAFGGSLGLGGLYGAGATQGSGGLCTFGRPYVSPACSPCPLPRYSRKFWNTCGPC*
GGA4.0_Chr25_scale10	NA	25:998102-998847:1	NA	LOC100859756	ccaccttctccttgggaacaggagctccatcccatcccaccaagATGTCTTGCTACGACCTGTGCCCACCAAAAACCAGCGTGGCCGTGCCCCAGCCCATCGCTGAGAGCTGCAACGAGCTGTGCGCGCGCCAGTGCCCCGACTCAACGGCCTTCATCCAGCCACCGCCCGTCGTCGTCACCTTCCCCGGCCCCATCCTCAGCTCCTTCCCCCAGCAAGCTGTGGTGGGCTCCTCTGGAGCACCCGCCTTTGGGGGCTCCTTGGGGCTGGGGGGCCTCTACGGTGCCGGGGCTACTCAGGGCTCGGGGGGCCTCTGCACCTTTGGCAGACCCTACGTGTCTCCTGCCTGCAGCCCCTGCCCCTTGCCCCGCTACAGCAGGAAGCTGTGGGACAACTGCG…	MSCYDLCPPKTSVAVPQPIAESCNELCARQCPDSTAFIQPPPVVVTFPGPILSSFPQQAVVGSSGAPAFGGSLGLGGLYGAGATQGSGGLCTFGRPYVSPACSPCPLPRYSRKLWDNCGPC
GGA4.0_Chr25_scale11	NA	25:1000677-1001213:-1	NA	LOC426912	gctcacccaaacactgctctggcctccttctccttgggaacaggagctccatcccatcccaccaagATGTCTTGCTACGACCTGTGCCCACCAAAAACCAGCGTGGCCGTGCCCCAGCCCATCGCTGAGAGCTGCAACGAGCTGTGCGCGCGCCAGTGCCCCGACTCAACGGCCTTCATCCAGCCACCGCCCGTCGTCGTCACCTTCCCTGGCCCCATCCTCAGCTCCTTCCCCCAGCAAGCCGTGGTGGGCTCCTCCGGAGCACCCGCCTTTGGGGGCTCCCTGGGGCTGGGGGGCCTCTACGGCGCCGGGGCCACTCAGGGCTCGGGGGGCCTCTGCACCTTTGGCAGACGCTATGCTTCTCCTGCCTGCAGCCCCTGCCCCTTGCCCCGCTACAGC…	MSCYDLCPPKTSVAVPQPIAESCNELCARQCPDSTAFIQPPPVVVTFPGPILSSFPQQAVVGSSGAPAFGGSLGLGGLYGAGATQGSGGLCTFGRRYASPACSPCPLPRYSRKFWNTCGPC*
GGA4.0_Chr25_scale12	NA	25:1002136-1002549:1	NA	LOC100859790	tctctctcacaccaagATGTCTTGCTACGACCTGTGCCCACCAAAAACCAGCGTGGCCGTGCCCCAGCCCATCGCTGAGAGCTGCAACGAGCTGTGTGCGCGCCAGTGCCCCGACTCAACGGCCTTCATCCAGCCACCGCCCGTCGTCGTCACCTTCCCTGGCCCCATCCTCAGCTCCTTCCCCCAGCAAGCCGTGGTGGGCTCCTCCGGAGCACCTGCCTTTGGGGGCTCCCTGGGGCTGGGGGGCCTCTACGGCGCCGGGGCCACTCAGGGCTCAGGGGGCCTCTGCACCTTTGGCAGACCCTACGTGTCTCCTGCCTGCAGCCCCTGCCCCTTGCCCCGCTACAGCAGGAAGCTGTGGGACACCTGTGGGCCCTGCTAAacccagcccttgatctc…	MSCYDLCPPKTSVAVPQPIAESCNELCARQCPDSTAFIQPPPVVVTFPGPILSSFPQQAVVGSSGAPAFGGSLGLGGLYGAGATQGSGGLCTFGRPYVSPACSPCPLPRYSRKLWDTCGPC*
GGA4.0_Chr25_scale13	NA	25:1005687-1006052:1	NA	LOC100857367	ATGTCCTGCTACGACCTGTGCCCACCAAAAACCAGCGTGGCCGTGCCCCAGCCCATCGCTGAGAGCTGCAACGAGCTGTGCGCGCGCCAGTGCCCCGACTCAACGGCCTTCATCCAGCCACCGCCCGTCGTCGTCACCTTCCCCGGCCCCATCCTCAGCTCCTTCCCCCAGCAAGCCGTGGTGGGCTCCTCCGGAGCACCCGCCTTTGGGGGCTCCCTGGGGCTGGGGGGCCTCTACAGCGCCGGGGCCACTCAGGGCTCGGGGGGCCTCTGCACCTTTGGCAGACCCTACGTGTCTCCTGCCTGCAGCCCCTGCCCCTTGCCCCGCTACAGCAGGAAGCTGTGGGACACCTGTGGGCCCTGCTAA	MSCYDLCPPKTSVAVPQPIAESCNELCARQCPDSTAFIQPPPVVVTFPGPILSSFPQQAVVGSSGAPAFGGSLGLGGLYSAGATQGSGGLCTFGRPYVSPACSPCPLPRYSRKLWDTCGPC
GGA4.0_Chr25_scale14	ENSGALG00000024138	25:1012921-1013391:-1	NA	LOC396480	gatcgacctccattcctaagagATGTCCTGCTATGACCTGTGCCCCACCAACATCGGTGGCATCAGCCGCCCCCAGCCCATCGCTGACAGTGGGAATGAGCCATGCGTCCGACAGTGCCCTGACTCCACAACTGTGATCCAGCCACCTCCTGTTGTTGTCACCTTCCCTGGACCCATCCTCAGCTCCTTCCCCCAGGATTCAGTTGTGGGATCCTCTGGAGCACCCATCTTTGGGGGCTCCTCCCTGGGCTATGGAGGCTCCTCCCTGGGCTACAGGGGCCTGTATGGCTATGGAGGCTCCTCCCTGGGCTATGGGGGCCTGTATGGCTATGGAAGCTCCTCCCTGGGCTATGGGGGCCTGTATGGCTATGGAGGCTCCTCCCTGGGCTACGGGGGCCT…	MSCYDLCPTNIGGISRPQPIADSGNEPCVRQCPDSTTVIQPPPVVVTFPGPILSSFPQDSVVGSSGAPIFGGSSLGYGGSSLGYRGLYGYGGSSLGYGGLYGYGSSSLGYGGLYGYGGSSLGYGGLYGYGRSYGSGYCSPYSYRYNRYRRGSCGPC
GGA4.0_Chr25_scale15	ENSGALG00000009189	25:1016478-1017754:1	ENSGALG00000009189	NA	ccttactcgcctccgtgatttggactgacctccattcctaagagATGTCCTGCTATGACCTGTGCCCCACCAACATTGGTGGCATCAGCCGCCCCCAGCCCATCGCTGACAGCGGGAATGAGCCATGCGTCCGACAGTGCCCTGACTCCACAACTGTGATCCAGCCACCTCCTGTTGCCGTCACCTTCCCTGGACCCATCCTCAGCTCCTTCCCCCAGGATTCAGTTGTGGGATCCTCTGGAGCACCCGTCTTTGGGGGCTCCTCCCTGGGCTACAGGGGCCTGTATGGCTATGGAGGCTCCTCCCTGGGCTATGGGGGCCTGTATGGCTATGGAGGCTCCTCCCTGGGCTACGGGGGCCTGTATGGCTATGGAGGCTCCTCCCTGGGCTACGGGGGCC…	MSCYDLCPTNIGGISRPQPIADSGNEPCVRQCPDSTTVIQPPPVAVTFPGPILSSFPQDSVVGSSGAPVFGGSSLGYRGLYGYGGSSLGYGGLYGYGGSSLGYGGLYGYGGSSLGYGGLYGYGGSSLGYGGLYGYGRSYGSGYCSPYSYRYNRYRRGSCGPC
GGA4.0_Chr25_scale16	ENSGALG00000018882	25:1019563-1020045:-1	ENSGALG00000018882	LOC396479	acttcttggtggctcagtctcattatcagtgtgtactgcagcttacatccatcctcaaaagATGTCCTGCTACGATCTGTGCTCCACCACCACCGGTGGCATCAGCTGCCCCCAGCCCATCGCTGACAGCTGCAATGAGCCCTGTGTCCGGCAGTGCCCTGACTCCACGACTGTGATCCAGCCACCTCCTGTTGCCGTCACCTTCCCTGGACCCATCCTCAGCTCCTTCCCCCAGCAAGCTGTGGTGGGATCCTCTGGAGCACCTGTTCTTGGGGGCTCTGGGGGCTCCTCCGTGGGCATTGGGGGTCTGTATGGCTATGGAGGCTCCTCCCTGGGCTATGGGGGTCTGTATGGCTATGGAGGCTCCTCCCTGGGCTATGGGGGTCTGTATGGCCTTGG…	MSCYDLCSTTTGGISCPQPIADSCNEPCVRQCPDSTTVIQPPPVAITFPGPILSSFPQQAVVGSSGAPVLGGSGGSSVGIGGLYGYGGSSLGYGGLYGYGGSSLGYGGLYGLGSYGGYGGLYGGSSLGYRGLYGYGRSYGSGYCSPYRYNRFRRGSCGPC
GGA4.0_Chr25_scale17	NA	25:1023690-1024181:1	NA	LOC431314	ATGTCCTGCTACGATCTGTGCTCCACCACCACTGGTGGCATCAGTTGCCCCCAGCCCATCGCTGACAGCTGCAATGAGCCCTGTGTCCGGCAGTGCCCTGACTCCACGACTGTGATCCAGCCACCTCCTGTTGCCGTCACCTTCCCTGGACCCATCCTCAGCTCCTTCCCCCAGCAAGCTGTGGTGGGATCCTCTGGAGCACCTGTTCTTGGGGGCTCTGGGGGCTCCTCCCTTGGCTATGGGGGTCTGTATGGCTATGGAGGCTCCTCCCTGGGCTATGGGGGTCTGTATGGCCTTGGGAGCTATGGGGGCTATGGGGGCTATGGAGGTCTGTATGGAGCCTCCTCCCTGGGTTATGGTGGTCTGTATGGGGGCTCCTGCCTGGGTTATGGGGGTCTG…	MSCYDLCSTTTGGISCPQPIADSCNEPCVRQCPDSTTVIQPPPVAVTFPGPILSSFPQQAVVGSSGAPVLGGSGGSSLGYGGLYGYGGSSLGYGGLYGLGSYGGYGGYGGLYGASSLGYGGLYGGSCLGYGGLYGYGRSYGSSYCSPYSYRYSRYRRGSCGPC
GGA4.0_Chr25_scale18	ENSGALG00000029144	25:1030085-1030393:1	NA	LOC769486	ctgggagttggaatgtgcctaccacgctactcagagatttagggtgattttgcaaacagcaaagcaaaaacaatttcgtcattttgggaagttcaatgtgcttcagatttgggctgctttatgattatgacctcatATGTGTGGTGCTTCAGACCCCCCCAGGCACTGGGGAGAGCTGTATAAAAGGAGCACTGTGCAGTCTGGTTCCAACTCCTCCTGCAGATTCTCCTCCACGTCAGGATCACCTCTCTGCCGAGCCATGTCCTGCTACGATCTGTGCCCCACCACCAGCAGCATCGCCTGCCCACAGCCCATCGCCAACAGCTGCAATGAGGCCTGCGTCCGGCAATGCCCCGACTCAACAGCCCTCATCCAGCCACCACCCGTCGTCGTCACCTT…	MSCYDLCPTTSSIACPQPIANSCNEACVRQCPDSTALIQPPPVVVTFPGPILSSFPQQAVVGSSGAPAFGGSLGLGGLYGSRGSYGIGSSFGYGAQYGYGSSALSTLGSGFCSPFSSRRYSRILRGNCGPC	ATGTCCTGCTACGATCTGTGCTCCACCACCACTGGTGGCATCAGTTGCCCCCAGCCCATCGCTGACAGCTGCAATGAGCCCTGTGTCCGGCAGTGCCCTGACTCCACGACTGTGATCCAGCCACCTCCTGTTGCCGTCACCTTCCCTGGACCCATCCTCAGCTCCTTCCCCCAGCAAGCTGTGGTGGGATCCTCTGGAGCACCTGTTCTTGGGGGCTCTGGGGGCTCCTCCCTTGGCTATGGGGGTCTGTATGGAGCCTCCTCCCTGGGTTATGGTGGTCTGTATGGGGGCTCCTGCCTGGGTTATGGGGGTCTGTATGGCTATGGTAGATCCTATGGCTCCAGCTATTGCAGCCCTTACTCCTACCGGTATAGCAGATACCGTCGTGGCAGCTGTGGG…	MSCYDLCSTTTGGISCPQPIADSCNEPCVRQCPDSTTVIQPPPVAVTFPGPILSSFPQQAVVGSSGAPVLGGSGGSSLGYGGLYGASSLGYGGLYGGSCLGYGGLYGYGRSYGSSYCSPYSYRYSRYRRGSCGPC
GGA4.0_Chr25_Ktn6	ENSGALG00000024136	25:1033745-1035340:-1	ENSGALG00000024136	LOC408038	cattgctgctctgtgctgagaaaggatccaactccattcctagacgATGTCTTGCTACAAAGAGATGATCAGCTCCCGCTGCCTGCCACCCTGCGAGGTGACCTGCCCACAGCCCTACGCTGATGCCTGCAGCCAGCCCTGTGTCACCTCCTGTGGGGACTCCAGAGCCGTTGTCTACCCCCCACCTGTGGTCATCACCTTCCCAGGCCCCATCCTCAGCTCCTGCCCTCAGGAGAGCATCGTGGGCAGCTCAGCACCAGCTGGCATTGGGAGCTCGTTTGGATATGAGAGCTCACTTGGATACGGGAGCTCTCAGGGTTCTTTGGGCTCCTATGGCTACAGGAGCCCATACAAATATGGGAGGTCCTTTTCTTCCTATGGGTACGGTGGTTACGGTGC…	MSCYKEMISSRCLPPCEVTCPQPYADACSQPCVTSCGDSRAVVYPPPVVITFPGPILSSCPQESIVGSSAPAGIGSSFGYESSLGYGSSQGSLGSYGYRSPYKYGRSFSSYGYGGYGAGSCRPC
GGA4.0_Chr25_Ktn7	NA	25:1038872-1039195:1	NA	LOC431313	ATGTCCTTCTGGAGCCAGCAGCTCAGCTCCCGCTGCCTGCCACCCTGCGAGGTGACCTGCCCACAGCCCTACGCTGATGCCTGCAGCCAGCCCTGTGTCACCTCCTGTGGGGACTCAAGAGCTGTTGTCTACCCCCCACCCGTGGTCATCACCTTCCCAGGCCCCATCCTCAGCTCCTGCCCTCAGGAGAGCATCGTGGGCAGCTCAGCCCCGCTGGGGCTGGACCAGCCGAGGGGCCTGCAGGGCTCCACCATCTACGGGAGCTCTTTGTCCTCCTTCCAGCAGGGCAGGAGCCAGCGCTACAGGGACTGCAGGCCCTGCTGA	MSFWSQQLSSRCLPPCEVTCPQPYADACSQPCVTSCGDSRAVVYPPPVVITFPGPILSSCPQESIVGSSAPLGLDQPRGLQGSTIYGSSLSSFQQGRSQRYRDCRPC*
GGA4.0_Chr25_Ktn8	NA	25:1042375-1042806:-1	NA	NA	ATGTCTTCCTACAGACAGCTGTGCAACTACCAGTGCTTCACTCCGTGCGAGGTGGCCTGCCCACCACCCATTGCCAACGCCTGGAACGAGCCATGCATCACATCATGCGGTGACTCCAGGGCAGTGGTCTACCCACCCCCCGTCGTCATCACTTTTCCTGGGCCAATTCTCAGCTCCTGCCCTCAGGAAAGCATAGTGGGGTCCTCAGCACCAGCTGGCGTTTGGGGCTCACTTGGCTATGGGGAGTCCTATGGCTACAGAGGCTCTCTGGTTTATGGGGGATCACAGGGAAGCAAGTTCTCATACCCTTATTGCTCCCAGAGGTCCAGCAGCTATCGCTCTAGAAAGCGTGAGCCCTGCCAAACCCAGCAAGAATATACTTGCAGCAAGAGCAGTCAG…	MSSYRQLCNYQCFTPCEVACPPPIANAWNEPCITSCGDSRAVVYPPPVVITFPGPILSSCPQESIVGSSAPAGVWGSLGYGESYGYRGSLVYGGSQGSKFSYPYCSQRSSSYRSRKREPCQTQQEYTCSKSSQETECKIQTQE*
GGA4.0_Chr25_Ktn9	NA	25:1044884-1054270:-1	NA	LOC100857468	ATGACTCCAGAGCCATTGTGTACCCACCACCTGTGGTCCTTACTTTCCCTGGGCCGATTCTCAGCTCCTGTCCACAGGAAAGCATTGCCCACTTCCATCCCTACGATGGCTTTTTATAGGCAGCCCTGCAACTACGGCCGCCCCTTGCTGCCCTGCGAGGTGACGTGCCCACAGCCCTACACCAATGCCTGCAGCCAGCCCTGCATCACCTCCTGCGGGGACTCCCGTGCCATCGTCTGCCCCCCACCTGTGGTCATCACCTTCCCAGGCCCCATCCTCAGCTCCTGCCCTCAGGAGAGCATTGTGGGCACCTCAGCCCCTCTGGAACTGGGCAGCTCCTTTGGCCAAGGGAACTACCTGGAGGCCCAGAGCTTGGTAGGTCGTGCTGCAGCCGGCCGC…	MTPEPLCTHHLWSLLSLGRFSAPVHRKALPTSIPTMAFYRQPCNYGRPLLPCEVTCPQPYTNACSQPCITSCGDSRAIVCPPPVVITFPGPILSSCPQESIVGTSAPLELGSSFGQGNYLEAQSLVGRAAAGRYSYPCHTSRVEFCSLKPCITLPPPSPPRPVRNRNRSKSAASEQAQRCSYQRALPGAGCTLSQPKEQA
GGA4.0_Chr25_Ktn10	NA	25:1049459-1049893:-1	NA	NA	ATGTCGTACTGTGGAGATGTGTGCATACCATACAGCAGCCCATGTGATGTGACCTGCCCTCCTCCCTTGGCCAGAGCCTGCAATGAGCTGTGTGTGACATCCTGCAATGACTCCAGAGCCATTGTGTACCCACCACCTGTGGTCCTTACTTTCCCTGGGCCGATTCTCAGCTCCTGTCCACAGGAAAGCATTGTAGGTAGCACTGGACCACTGGGCATTGGTGTCCCCTTTGGTCCTGGGGGTTGCTTTGGTTACAGGGGCTATGGAAATCCTGTTGGTTTAAGGGGCTCTCTTCTTTTTGGGGGAGGGTATGGTTCTGGGAGTGCATGCAATTACAGCAGGTCTTACAGTTCTGCATACCCACCAGTGGGAAGGGGGTATTGTGGACCATACTCCTAC…	MSYCGDVCIPYSSPCDVTCPPPLARACNELCVTSCNDSRAIVYPPPVVLTFPGPILSSCPQESIVGSTGPLGIGVPFGPGGCFGYRGYGNPVGLRGSLLFGGGYGSGSACNYSRSYSSAYPPVGRGYCGPYSYRLYSQAGSGPC*
GGA4.0_Chr25_Ktn11	NA	25:1057089-1057634:-1	NA	NA	ATGTCTTGTGAGAAAACCCTGTGCACGGACCCATGTGCTGCTGTAGGCAACGTGAAATGCCCTGAGCCCTGCGCTGCTGCCTGCAGTGAGCCCTCTGTCATCGCCTGCCCTGACTCCCGTGTCATCATCTTCCCACCACCTGTGGTCGTCACCATCCCAGGGCCCATCCTCACCACCTACCCACAAGAGACCATCGTGGGCTCCACGGAGTCAGCTGAGCTGGCCAGTGTTCTGGAGTCGGGTGTAGCCATCGGCTCAGCACAGAAGGGGGCTGAATGCGCACTGCCCTGTGCTGAGCCCTGTGCCACAAAGCTGGTCACAAAGTGCGAGGCCCCGTGTGTGGCACCATGTCCACCCCCGTGTCCACCCCCGTGTCCAGCTCCGTGTCCAGCTCCGTGT…	MSCEKTLCTDPCAAVGNVKCPEPCAAACSEPSVIACPDSRVIIFPPPVVVTIPGPILTTYPQETIVGSTESAELASVLESGVAIGSAQKGAECALPCAEPCATKLVTKCEAPCVAPCPPPCPPPCPAPCPAPCPAPCVPQCVPQCVPQCEPQCVPQCVPERSYTYSTQWKHPCQRGFCKKL*
GGA4.0_Chr25_Ktn12	NA	25:1062721-1063389:-1	NA	NA	ATGTCTTCAGGAGGACAGCTGGTAAGCAGCAGATGCTCCTCGCCGTGTGAGGTGACCTGCCCGCAGCCCTATGCCAACGTCTGCAGCCAGCCCTGTGTCACCTCCTGTGGGGACTCCCGTGCTGTCGTCTACCCCCCACCCGTGGTCATCACCTTCCCAGGCCCCATCCTCAACTCCTGGCCTCAGGAGAGCATCGTGGGCACCTCATTCCCAACACCCATCGGGGGCTACTCGGGGTCACTGGGCCCCAGTGAATCAGGGGGCTCTTTTGGTCCTGGTGGCTCCTATGGAGGAAGCAGCACCATGGGCATAGGGGGCTCCTATGGAGGGGGCTTTGGGGGTTCCTATGGAGGAGGCAGCTCCTATGGAGGAGGCATGGGGGGCTCCTACGGAGGGGGC…	MSSGGQLVSSRCSSPCEVTCPQPYANVCSQPCVTSCGDSRAVVYPPPVVITFPGPILNSWPQESIVGTSFPTPIGGYSGSLGPSESGGSFGPGGSYGGSSTMGIGGSYGGGFGGSYGGGSSYGGGMGGSYGGGFGGSYGGGSSYGGGMGGSYGGGRSFGSGGSFGGRRSISSRSCYGGGFGGGSSYGGGSYGGGRSFGIGSCYGGSGSSRFRRSSGGSCGYF*
GGA4.0_Chr25_Ktn13	NA	25:1066589-1067158:1	NA	NA	ATGAGCAGCAGATGCTCCTCGCCGTGTGAGGTGACCTGCCCGCAGCCCTATGCCAACGTCTGCAGCCAGCCCTGTGTCACCTCCTGTGGGGACTCCCGTGCTGTCGTCTACCCCCCACCTGTGGTCATCACCTTCCCAGGCCCCATCCTCAACTCCTGCCCACAGGAGAGCATCGTGGGCACCTCATTCCCAGCACCCATCGGGGGCTACTCGGAATCAGGGGGCTCTTTTAGTTCTGGTGGCTCGTATGGAGGAGGCATAGGGGGTTCCTATGGAGGGGGCAGCTCCTACGGAGGGGGCTTTGGGGGTTCCTATGGAGGAGGCAGCTCCTATGGAGGGGGCATGGGGGGCTCCTACGGAGGAGGCAGGTCGTTTGGCTCCGGGGGCTCATTTGGAGGC…	MSSRCSSPCEVTCPQPYANVCSQPCVTSCGDSRAVVYPPPVVITFPGPILNSCPQESIVGTSFPAPIGGYSESGGSFSSGGSYGGGIGGSYGGGSSYGGGFGGSYGGGSSYGGGMGGSYGGGRSFGSGGSFGGRRSISSRSCYGGGFGGGSSYGGGSYGGGRSFGIGSCYGGSGSSGFRRSSGGSCGYF*
GGA4.0_Chr25_Ktn14	NA	25:1070763-1071293:1	NA	NA	ATGAACATCAGCTCTGAGTGCTTGCCAACCTGCGAGGTGGCATGCACACAGCCATACGCCTACAGCAGAAGCCTTGAACCCTGTGTTACATCCTGTGGGGACTCGAGAGCTGTGGTGTATCCCCCACCAGTTGTCCTCACCTTCCCAGGCCCGACCCTCGCCAGCTGTTCCCAGGAGAGCATCGTGGGAACTTCGATTCCCCAGCCATACGGTCCTGCAATCCAATATGGCTCTGAGGAATCCTATGGGATGGGGGGCTCTGTTGGCACGTCAGGGAATGGGGTCTCCTTTGGGGATGGAGGGGTGTCAGGGATGGGAGGCTACTTTGGATCTCAGGGTTCTGTTGGATATGGAGGCATGTCAGGGATGGGGGGCTCTGCTTGGTGCGGAGGTGTGTCA…	MNISSECLPTCEVACTQPYAYSRSLEPCVTSCGDSRAVVYPPPVVLTFPGPTLASCSQESIVGTSIPQPYGPAIQYGSEESYGMGGSVGTSGNGVSFGDGGVSGMGGYFGSQGSVGYGGMSGMGGSAWCGGVSGMGGSFGKGGSFGFGGSSRIGSCYSKQSYRSHRGSRFGIYSSF*
GGA4.0_Chr25_Ktn15	NA	25:1073667-1074197:-1	NA	NA	ATGATAAGCTTCCGTTGCGCTCAACCGTGCGAGGTGTCGTGTCCACAACCATATACCGACTCTCGGAACGAGCCATGTGTTGCCACGTGTGGAGATTCAAGAGCAATTGTGTATGCACCACCCGTTGTTGTGACTTTTCCAGGACCCATTATCAGCTCGTGTCCTCAGGAAAGCATCGTGGGAACTGCCATACCTGAAATTGAGGGTGGAGGCATGGGCTCCGGAGGTGGAGGCATGGGCTCCGGAGGTGGAGGCATAGGTTCAGGTGGCTCCTATGGTGGAGGAAGTTCTTATGGTGGAGGCAGCTCCTATGGTGGAGGTGGATCCTGTGGGATAGGCTCTCATAGCTCGGGGGGCTCTTATGGTGGAGTGGGAGGTGGTTCATATGGTGGGGAGGGC…	MISFRCAQPCEVSCPQPYTDSRNEPCVATCGDSRAIVYAPPVVVTFPGPIISSCPQESIVGTAIPEIEGGGMGSGGGGMGSGGGGIGSGGSYGGGSSYGGGSSYGGGGSCGIGSHSSGGSYGGVGGGSYGGEGSCGGGFSRLGGYYRSSFYSGFGRNYFPFYSRYYRYRYGNCGPF*
GGA4.0_Chr25_Ktn16	NA	25:1080733-1081224:-1	NA	NA	ATGTCCTTCGGGGCCGGGTGGTACACAGGACCCTGCTCCAATCCCTGCACCGTGCAGTGCCCGCAGCCTCTTGCTACCAGCTGCAATGAACCCTGTGTTGTATCCTGCCCTGCCTCCAGAGTCATCATATTCCCCCCTCCCGTCGTTGTGACTTTCCCAGGGCCGATCCTCACCACATGCCCACAGGAGACGGTGGTGGGAAGTTCTGCAGTCCCGGATGGATGTGCATCAGCCTCCCTGGCATCTGTAGGGGCAGAAGTCCTGTGCTCAGAGCCATCTGCAGAAAGATCCATCCCCACACCCATGTCCCAGTGCACCCCACAGTGCTCTTATGCGTTTGCTTCCCACTGGGTGCACCCTTGCAATAGAGCCAGCTACACATGCTACCAACCGCCTGAG…	MSFGAGWYTGPCSNPCTVQCPQPLATSCNEPCVVSCPASRVIIFPPPVVVTFPGPILTTCPQETVVGSSAVPDGCASASLASVGAEVLCSEPSAERSIPTPMSQCTPQCSYAFASHWVHPCNRASYTCYQPPENEKEEHIPEKEKPETENIDTTNEDKETPEV*
GGA4.0_ChrUn25_FK1	NA	chr25_AADN03010939_random:329-625:1	ENSGALG00000022554	NA	ATGTCCTGCTTCAGTCTGTGCAGCCCCTGTGGCCCAACCCCGCTGGCCAACAGCTGCACCGAGCCCTGTGTGCGCCAGTGCCAGGCCTCCCGGGTGGTGATCCAGCCCTCTTCCGTGGTGGTCACCCTGCCTGGACCCATCCTCAGCTCCTTCCCCCAGAACACCGCTGTGGGCTCCAGCACCTCTGCTGCTGTTGGCAGCATCCTGAGTGAGGAGGGAGTGCCTATCTCCTCTGGTGGCTTTGGCATCTCCGGCCTGGGCAGCTGCATCTCTGGCAGTAGGTACCCGCCCTGCTAA	MSCFSLCSPCGPTPLANSCTEPCVRQCQASRVVIQPSSVVVTLPGPILSSFPQNTAVGSSTSAAVGSILSEEGVPISSGGFGISGLGSCISGSRYPPC*

## Sheet: Chr27
ID	Current Ensembl ID	Region	Old Ensembl ID	RefSeq ID	mRNA	Protein
GGA4.0_Chr27_FK1	ENSGALG00000026257	27:471565-471870:1	ENSGALG00000024247	LOC431290	ATGTCCTGCTACAGCCAGTGTGTGCCATGCCGGCCCTGTGGCCCAACTCCCCTGGCCAGCAGCTGCAATGAGCCCTGTGTCAGGCAGTGCCAGAACTCCAACGTCGTCATTGAGCCCTCTCCCGTGGTGGTGACCCTGCCCGGACCCATCCTCAGCTCCTTCCCACAGAACACAGTTGTGGGATCCTCCACCTCTGCTGCTGTTGGCAGCATCCTCAGCTCTGAGGGTGTGCCCATCACTTCGGGGGGCTTTGACTTGTCTGGCTTTGGCAGCCGCTACTGTGGCAGAAGGTGCCCACCCTGCTAA	MSCYSQCVPCRPCGPTPLASSCNEPCVRQCQNSNVVIEPSPVVVTLPGPILSSFPQNTVVGSSTSAAVGSILSSEGVPITSGGFDLSGFGSRYCGRRCPPC
GGA4.0_Chr27_FK2	ENSGALG00000028366	27:478799-479104:1	ENSGALG00000024246	LOC480385	ATGTCCTGCTACAGCCAGTGTGTGCCATGCCGGCCCTGTGGCCCAACTCCCCTGGCCAGCAGCTGCAATGAGCCCTGTGTCAGGCAGTGCCAGAACTCCAACGTCGTCATTGAGCCCTCTCCCGTGGTGGTGACCCTGCCCGGACCCATCCTCAGCTCCTTCCCGCAGAACACAGTTGTGGGATCCTCCACCTCCGCTGCTGTTGGCAGCATCCTCAGCTCTGAGGGTGTGCCCATCACTTCGGGGGGCTTTGACTTGTCTGGCTTTGGCAGCCGCTACTGTGGCAGAAGGTGCCCACCCTGCTAA	MSCYSQCVPCRPCGPTPLASSCNEPCVRQCQNSNVVIEPSPVVVTLPGPILSSFPQNTVVGSSTSAAVGSILSSEGVPITSGGFDLSGFGSRYCGRRCPPC
GGA4.0_Chr27_FK3	NA	27:485454-485759:-1	ENSGALG00000024245	LOC769461	ATGTCCTGCTGTGACCAGTGCCAGCCATGCCAGCCCTGTGGCCCAACCCCTCTGGCCAGCAGCTGCAATGAGCCCTGTGTCAGGCAGTGCCAGAACTCCACCATAATCATCCAGCCCTCTCCCGTGGTGGTGACCCTGCCTGGACCCATCCTCAGCTCCTTCCCTCAGAACACCGCTGTTGGATCCTCCACCTCCGCTGCTGTTGGCAGCATCCTCAGCTCTGAGGGTGTGCCCATCACTTCGGGGGGCTTTGACCTCTCCTGCATTTCCAACCGCTACTGTGGCAGAAGGTGCAATCCCTGCTAA	MSCCDQCQPCQPCGPTPLASSCNEPCVRQCQNSTIIIQPSPVVVTLPGPILSSFPQNTAVGSSTSAAVGSILSSEGVPITSGGFDLSCISNRYCGRRCNPC*
GGA4.0_Chr27_FK4	NA	27:488720-489058:1	NA	NA	ATGCCCATCTTATGCTACAAACTCACCAGCCAACAGCTGCACATATGCAGTGTCATCATTAAACCCCATCTCATGATAGCGGCCCTGCTTGGCCTCACCCTCAGCTCTTACCTGAAGGACATCCTTGTAGGATCCTCCACCTCTGCTGTGATTGACAGCATCCTCATCTGTGATGGAGTCTCCATCACCTCTGCGTACTTTGATCTCTACTGCATTTCCAGACACTACTATGGCAGAAATGTTCCATTTCAGCAATTTCAGCACGGGCGGTACCAGCGGGAGGAGCGGCAGCGCTCCCTGCGGGCCCGGACGGTACTGCACCTCCTCCCCGCCCATTGA	MPILCYKLTSQQLHICSVIIKPHLMIAALLGLTLSSYLKDILVGSSTSAVIDSILICDGVSITSAYFDLYCISRHYYGRNVPFQQFQHGRYQREERQRSLRARTVLHLLPAH*
GGA4.0_Chr27_FK5	ENSGALG00000028287	27:497221-497526:1	ENSGALG00000024244	LOC426842	ATGTCCTGTTACAGCCAGTGTGTGCCATGCCGGCCCTGTGGCCCGACTCCCCTGGCCAGCAGCTGCAATGAGCCCTGTGTCAGGCAGTGCCAGAACTCCAGTGTCGTCATCGAGCCCTCTCCCGTGGTGGTGACTCTGCCCGGACCCATCCTCAGCTCCTTCCCACAGAACACAGTTGTGGGATCCTCCACCTCCGCTGCTGTTGGCAGCATCCTCAGCTCTGAGGGCGTGCCCATCACCTCGGGGGGCTTTGACTTGTCTGGCTTTGGCAGCCGCTACTGTGGCAGAAGGTGCCCACCCTGCTAA	MSCYSQCVPCRPCGPTPLASSCNEPCVRQCQNSSVVIEPSPVVVTLPGPILSSFPQNTVVGSSTSAAVGSILSSEGVPITSGGFDLSGFGSRYCGRRCPPC
GGA4.0_Chr27_FK6	NA	27:504419-504724:1	ENSGALG00000024242	LOC425494	ATGTCCTGCTGTGACCAGTGCCAGCCATGCCAGCCCTGTGGCCCGACTCCTCTGGCCAGCAGCTGCAATGAGCCCTGTGTCAGGCAGTGCCAGAACTCCACCATTGTCATCGAGCCCTCTCCCGTGGTGGTGACGCTGCCCGGACCCATCCTCAGCTCCTTCCCACAGAACACCGCTGTTGGATGCTCCACCTCCGCTGCTGTTGGCAGCATCCTCAGCTCTGAGGGCGTGCCCATCACTTCGGGGGGCTTTGACCTCTCCTGCATTTCCAACCGCTACTGTGGCAGAAGGTGCAACCCCCGCTAA	MSCCDQCQPCQPCGPTPLASSCNEPCVRQCQNSTIVIEPSPVVVTLPGPILSSFPQNTAVGCSTSAAVGSILSSEGVPITSGGFDLSCISNRYCGRRCNPR*
GGA4.0_Chr27_FK7	ENSGALG00000027679	27:512845-513150:1	ENSGALG00000024241	LOC769287	ATGTCCTGCTACAGCCAGTGTGTGCCATGCCGGCCCTGTGGCCCAACTCCCCTGGCCAGCAGCTGCAATGAGCCCTGTGTCAGGCAGTGCCAGAACTCCAACGTCGTCATTGAGCCCTCTCCCGTGGTGGTGACCCTGCCCGGACCCATCCTCAGCTCCTTCCCACAGAACACAGTTGTGGGATCCTCCACCTCTGCTGCTGTTGGCAGCATCCTCAGCTCTGAGGGTGTGCCCATCACCTCGGGGGGCTTTGATTTGTCTGGCTTTGGCAGCCGCTACTGTGGCAGAAGGTGCCCACCCTGCTAA	MSCYSQCVPCRPCGPTPLASSCNEPCVRQCQNSNVVIEPSPVVVTLPGPILSSFPQNTVVGSSTSAAVGSILSSEGVPITSGGFDLSGFGSRYCGRRCPPC
GGA4.0_Chr27_FK8	NA	27:533819-534124:1	ENSGALG00000024240	LOC770434	ATGTCCTGCTGTGACCAGTGCCAGCCATGCCAGCCCTGTGGCCCCACTCCTCTGGCCAGCAGCTGCAATGAGCCCTGTGTCAGGCAGTGCCAGAACTCCACCATCATCATCCAGCCCTCTCCCGTGGTGGTGACCCTGCCTGGACCCATCCTCAGCTCCTTCTCACAGAACACTGCTGTTGGATCCTCCACCTCTGCTGCTGTTGGCAGCATCCTCAGCTCTGAGGGTGTGCCCATCACCTCGGGCGGCTTTGACCTCTCCTGCATTTCCAACCGCTACTGTGGCAGAAGGTGCAACCCCTGCTAA	MSCCDQCQPCQPCGPTPLASSCNEPCVRQCQNSTIIIQPSPVVVTLPGPILSSFSQNTAVGSSTSAAVGSILSSEGVPITSGGFDLSCISNRYCGRRCNPC*
GGA4.0_Chr27_FK9	ENSGALG00000026495	27:547809-548450:1	ENSGALG00000024233	LOC426893	gtcccaagacATGTCCTGCTACAGCCAGTGTGTGCCATGCCGGCCCTGTGGCCCAACTCCCCTGGCCAGCAGCTGCAATGAGCCCTGTGTCAGGCAGTGCCAGAACTCCACCATTGTCATCGAGCCCTCTCCCGTGGTGGTGACCCTGCCCGGACCCATCCTCAGCTCCTTCCCGCAGAACACAGTTGTGGGATCCTCCACCTCCGCTGCTGTTGGCAGCATCCTCAGCTCTGAGGGTGTGCCCATCACTTCGGGGGGCTTTGACTTGTCTGGCTTTGGCAGCCGCTACTGTGGCAGAAGATGCCCACCCTGCTAAagctgctggccatgatcctggtgaaatctgtccataaaccagaaacatggtgctggatgaagaaggaatctttaagcccctgc…	MSCYSQCVPCRPCGPTPLASSCNEPCVRQCQNSTIVIEPSPVVVTLPGPILSSFPQNTVVGSSTSAAVGSILSSEGVPITSGGFDLSGFGSRYCGRRCPPC
GGA4.0_Chr27_FK10	NA	27:552765-553070:1	ENSGALG00000024237	LOC431350	ATGTCCTGCTGTGATCAGTGCCAGCCATGCCCGCCCTGTGGCCCAACCCCTCTGGCCAGCAGCTGCAATGAGCCCTGTGTCAGGCAGTGCCAGAACTCCACCATCATCATCCAGCCCTCTCCCATGGTGGTGACGCTGCATGGACCCATCCTCAGCTTCTTCCCTCAGAAAACTGCTGTTGGATCCTCCACCTCCGCTGCTGTTGGCAGCATTCTTAGCTGTCAGGGAGTGCCCATCACCTCGGGCGGCTTTGACCTCTCCTGCGTTTCCAACTGCTACTGTGGCAGAAGGTGCCCACCCTGCTAA	MSCCDQCQPCPPCGPTPLASSCNEPCVRQCQNSTIIIQPSPMVVTLHGPILSFFPQKTAVGSSTSAAVGSILSCQGVPITSGGFDLSCVSNCYCGRRCPPC*
GGA4.0_Chr27_FK11	NA	27:566720-567025:1	ENSGALG00000024239	LOC429206	ATGTCCTGCTGTGACCAGTGCCAGCCATGCCAGCCCTGTGGCCCGACTCCTCTGGCCAGCAGCTGCAATGAGCCCTGTGTCAGGCAGTGCCAGAACTCCACCATCGTCATTGAGCCCTCTCCCGTGGTGGTGACCCTGCCTGGACCCATCCTCAGCTCCTTCCCTCAGAACACCGCTGTTGGATCCTCCACCTCCGCTGCTGTTGGCAGCATCCTCAGCTCTGAGGGTGTGCCCATCACCTCGGGGGGCTTTGACATCTCCTGCATTTCCAACCGCTACTGTGGCAGAAGGTGCAATCCCTGCTAA	MSCCDQCQPCQPCGPTPLASSCNEPCVRQCQNSTIVIEPSPVVVTLPGPILSSFPQNTAVGSSTSAAVGSILSSEGVPITSGGFDISCISNRYCGRRCNPC*
GGA4.0_Chr27_FK12	ENSGALG00000027859	27:576304-576609:1	ENSGALG00000024238	LOC431352	ATGTCCTGCTACAGCCAGTGTGTGCCATGCCGGCCCTGTGGCCCAACTCCCCTGGCCAGCAGCTGCAATGAGCCCTGTGTCAGGCAGTGCCAGAACTCCAATGTCGTCATTGAGCCCTCTCCCGTGGTGGTGACCCTGCCCGGACCTATCCTCAGCTCCTTCCCGCAGAACACAGTTGTGGGATCCTCCACCTCCGCTGCTGTTGGCAGCATCCTCAGCTCTGAGGGCGTGCCCATCACCTCGGGGGGCTTTGACTTGTCTGGCTTTGGCAGCCGCTACTGTGGCAGAAGGTGCCCACCATGCTAA	MSCYSQCVPCRPCGPTPLASSCNEPCVRQCQNSNVVIEPSPVVVTLPGPILSSFPQNTVVGSSTSAAVGSILSSEGVPITSGGFDLSGFGSRYCGRRCPPC
GGA4.0_Chr27_FK13	ENSGALG00000025813	27:582718-583138:1	ENSGALG00000024236	LOC770362	gtatacctccagtcccaagacATGTCCTGCTACAGCCAGTGTCAGCCATGCCGGCCCTGCGGCCCGACTCCCCTGGCCAGCAGCTGCAATGAGCCCTGTGTCAGGCAGTGCCAGAACTCCACCATTGTCATCGAGCCCTCTCCCGTGGTGGTGACCCTGCCCGGACCCATCCTCAGCTCCTTCCCGCAGAACACAGCTGTGGGATCCTCCACCTCCGCTGCTGTTGGCAGCATCCTCAGCTCTGAGGGCGTGCCCATCACCTCGGGGGGCTTTGATTTGTCTGGCTTTGGCAGCCGCTACTGTGGCAGAAGATGCCCACCCTGCTAAagctgatggccatgatcctggtgaaattctgtccataaaccagaaacacagtgctggatgaagaaggaatct…	MSCYSQCQPCRPCGPTPLASSCNEPCVRQCQNSTIVIEPSPVVVTLPGPILSSFPQNTAVGSSTSAAVGSILSSEGVPITSGGFDLSGFGSRYCGRRCPPC
GGA4.0_Chr27_FK14	NA	27:597948-598253:1	ENSGALG00000024230	LOC429742	ATGTCCTGCTGTGACCAGTGCCAGCCATGCCAGCCCTGTGGCCCGACTCCTCTGGCCAGCAGCTGCAATGAGCCCTGTGTCAGGCAGTGCCAGAACTCCACCATTGTCATCCAGCCCTCTCCCGTGGTGGTGACCCTGCCTGGACCCATCCTCAGCTCCTTCCCTCAGAACACCGCTGTTGGATCCTCCACCTCCGCTGCTGTTGGCAGCATCCTCAGCTCTGAGGGTGTGCCCATCACCTCAGGCAGCTTTGACCTCTCCTGCATTTCCAACCACTACTGTGGCAGAAGGTGCAACCCCTGCTAA	MSCCDQCQPCQPCGPTPLASSCNEPCVRQCQNSTIVIQPSPVVVTLPGPILSSFPQNTAVGSSTSAAVGSILSSEGVPITSGSFDLSCISNHYCGRRCNPC*
GGA4.0_Chr27_FK15	ENSGALG00000028066	27:611943-612248:1	ENSGALG00000024229	LOC769877	ATGTCCTGCTACAGCCAGTGTGTGCCATGCCGGCCCTGTGGCCCAACTCCCCTGGCCAGCAGCTGCAATGAGCCCTGTGTCAGGCAGTGCCAGAACTCCACCATCGTCATCGAGCCCTCTCCCGTGGTGGTGACTCTGCCCGGACCCATCCTCAGCTCCTTCCCGCAGAACACAGTTGTGGGATCCTCCACTTCCGCTGCTGTTGGCAGCATCCTCAGCTCTGAGGGCGTGCCCATCACTTCGGGGGGCTTTGATTTGTCTGGCTTTGGCAGCCGCTACTGTGGCAGAAGATGCCCGCCCTGCTAA	MSCYSQCVPCRPCGPTPLASSCNEPCVRQCQNSTIVIEPSPVVVTLPGPILSSFPQNTVVGSSTSAAVGSILSSEGVPITSGGFDLSGFGSRYCGRRCPPC
GGA4.0_Chr27_FK16	NA	27:616738-617043:1	NA	LOC431284	ATGTCCTGCTGTGACCAGTGCCAGCCGTGCCAGCCCTGTGGCCCGACTCCTCTGGCCAGCAGCTGCAATGAGCCCTGTGTCAGGCAGTGCCAGAACTCCACCATCGTCATCCAGCCCTCTCCCATGGTGGTGACCCTGCCTGGACCCATCCTCAGCTCCTTCCCTCAGAACACCGCTGTTGGATCCTCCACCTCCGCTGCTGTTGGCAGCATCCTCAGCTCTGAGGGTGTGCCCATCACTTCGGGGGGCTTTGACCTCTCCTGCATTTCCAACCGCTACTGTGGCAGAAGGTGCAACCCCTGCTAA	MSCCDQCQPCQPCGPTPLASSCNEPCVRQCQNSTIVIQPSPMVVTLPGPILSSFPQNTAVGSSTSAAVGSILSSEGVPITSGGFDLSCISNRYCGRRCNPC*
GGA4.0_Chr27_FK17	NA	27:620006-620344:1	NA	LOC428297	ATGTGCATCCTATGCTACAAACTCACCAGCCAACAGCTGCAAATATATACTGTCATCCTTCAACCCCACCCCATGATAGCGGCCCTGCTTGGCCTCACCCTCAGCTCTTACCTGCAGGACATCCTTGTAGGATCCTCCACCTCTGCTGTGATTGACAGCATCCTCATCTGTGATGGAGTCTCCATCACCTCTGCGTACTTTGATCTCTACTGCATTTCCAGACACTACTATGGCAGAAATGTTCCATGTCAGCAATTTCAGCACGGGCGGTACCAGCGGGTGGAGCGGCAGCGCCCCCTGCGGGCCCGGACGGCACTGCACCCCCTCCCCGCCCAATGA	MCILCYKLTSQQLQIYTVILQPHPMIAALLGLTLSSYLQDILVGSSTSAVIDSILICDGVSITSAYFDLYCISRHYYGRNVPCQQFQHGRYQRVERQRPLRARTALHPLPAQ*
GGA4.0_Chr27_FK18	ENSGALG00000026447	27:628521-628826:1	ENSGALG00000024228	LOC769926	ATGTCCTGTTACAGCCAGTGTGTGCCATGCCGGCCCTGTGGCCCGACTCCCCTGGCCAGCAGCTGCAATGAGCCCTGTGTCAGGCAGTGCCAGAACTCCACCATCGTCATCGAGCCCTCTCCCGTGGTGGTGACTCTGCCCGGACCCATCCTCAGCTCCTTCCCGCAAAACACAGTTGTGGGATCCTCCACCTCCGCTGCTGTTGGCAGCATCCTCAGCTCTGAGGGCGTGCCCATCACCTCGGGGGGCTTTGACTTGTCTGGCTTTGGCAGCCGCTACTGTGGCAGAAGGTGCCCACCCTGCTAA	MSCYSQCVPCRPCGPTPLASSCNEPCVRQCQNSTIVIEPSPVVVTLPGPILSSFPQNTVVGSSTSAAVGSILSSEGVPITSGGFDLSGFGSRYCGRRCPPC
GGA4.0_Chr27_FK19	ENSGALG00000026504	27:645858-646611:1	ENSGALG00000024227	LOC425854	ctccagtcccaagacATGTCCTGCTACAGCCAGTGTGTGCCATGCCGGCCCTGTGGCCCGACTCCCCTGGCCAGCAGCTGCAATGAGCCCTGTGTCAGGCAGTGCCAGAACTCCACCATCGTCATTGAGCCCTCTCCCGTGGTGGTGACTCTGCCCGGACCCATCCTCAGCTCCTTCCCGCAGAACACAGTTGTGGGATCCTCCACCTCCGCTGCTGTTGGCAGCATCCTCAGCTCTGAGGGTGTGCCCATCACCTCGGGGGGCTTTGACTTGTCTGGCTTTGGCAGCCGCTACTGTGGCAGAAGGTGCCTGCCCTGCTAAagccactggccatgatcctggagaaatttgtccataaaccagaaacacggtgctggatgaagaaggaatcttcaagcc…	MSCYSQCVPCRPCGPTPLASSCNEPCVRQCQNSTIVIEPSPVVVTLPGPILSSFPQNTVVGSSTSAAVGSILSSEGVPITSGGFDLSGFGSRYCGRRCLPC
GGA4.0_Chr27_FK20	ENSGALG00000025863	27:655397-661272:1	ENSGALG00000024226	LOC770117	atggaacacacgttagaaagagtggaggaagaggtctgtgttcaggtgtacctccagtcccaagacATGTCCTGCTACAGCCAGTGTGTGCCATGCCGGCCCTGTGGCCCGACTCCCCTGGCCAGCAGCTGCAATGAGCCCTGTGTCAGGCAGTGCCAGAACTCCACCATCGTCATTGAGCCCTCTCCCGTGGTGGTGACCCTGCCCGGACCCATCCTCAGCTCCTTCCCGCAGAACACAGTTGTGGGATCCTCCACCTCTGCTGCTGTTGGCAGCATCCTCAGCTCTGAGGGTGTGCCCATCACCTCGGGGGGTTTTGACTTGTCTGGCTTTGGCAGCCGCTACTGTGGCAGAAGGTGCCAGCCCTGCTAAaactgctggccatgatcctggtgaaat…	MSCYSQCVPCRPCGPTPLASSCNEPCVRQCQNSTIVIEPSPVVVTLPGPILSSFPQNTVVGSSTSAAVGSILSSEGVPITSGGFDLSGFGSRYCGRRCQPC
GGA4.0_Chr27_FK21	NA	27:668048-668353:1	ENSGALG00000024225	LOC770152	ATGTCCTGCTGTGACCAGTGCCAGCCATGCCAGCCGTGTGGCCCAACTCCTCTGGCCAGCAGCTGCAATGAGCCCTGTGTCAGGCAGTGCCAGAACTCCACCATTGTCATCCAGCCCTCTCCCGTGGTGGTGACCCTGCCTGGACCCATCCTCAGCTCCTTCCCTCAGAACACCGCTGTTGGATCCTCCACCTCCGCTGCTGTTGGCAGCATCCTCAGCTCTGAGGGTGTGCCCATCACTTCGGGGGGCTTTGACCTCTCCTGCATTTCCAACCGCTACTGTGGCAGAAGGTGCACCCCCTGCTAG	MSCCDQCQPCQPCGPTPLASSCNEPCVRQCQNSTIVIQPSPVVVTLPGPILSSFPQNTAVGSSTSAAVGSILSSEGVPITSGGFDLSCISNRYCGRRCTPC*
GGA4.0_Chr27_FK22	ENSGALG00000026660	27:713353-714073:1	ENSGALG00000024220	LOC427060	ATGTCCTGCTACAGCCAGTGTGTGCCATGCCGGCCCTGTGGCCCGACTCCCCTGGCCAGCAGCTGCAATGAGCCCTGTGTCAGGCAGTGCCAGAACTCCAACGTCGTCATTGAGCCCTCTCCCGTGGTGGTGACCCTGCCCGGACCCATCCTCAGCTCCTTCCCGCAGAACACAGTTGTGGGATCCTCCACCTCCGCTGCTGTTGGCAGCATCCTCAGCTCTGAGGGCGTGCCCATCACCTCGGGGGGCTTTGACTTGTCTGGCTTTGGCAGCCGCTACTGTGGCAGAAGGTGCCAGCCCTGCTAAaactgctggccatgatcctggagaaattcttccataaatcagaaacacggtgctggatgaagaaggaatcttcaagcctctgctttcagaatt…	MSCYSQCVPCRPCGPTPLASSCNEPCVRQCQNSNVVIEPSPVVVTLPGPILSSFPQNTVVGSSTSAAVGSILSSEGVPITSGGFDLSGFGSRYCGRRCQPC
GGA4.0_Chr27_FK23	ENSGALG00000027962	27:715618-719332:1	ENSGALG00000024219	LOC426706	atggtcggggagcgcgacgtggccgaatcctgttcccccactgttcccggcgctgtcgcagatccgaaacccggcagcgggaacgggtcgtgtgctgctgcccgggaacgcggcaccccgagagctccccgggtgtacctccagtcccaagacATGTCCTGCTACAGCCAGTGTGTGCCATGCCGGCCCTGTGGCCCGACTCCCCTGGCCAGCAGCTGCAATGAGCCCTGTGTCAGGCAGTGCCAGAACTCCACCATCGTCATTGAGCCCTCTCCCGTGGTGGTGACCCTGCCCGGACCCATCCTCAGCTCCTTCCCGCAGAACACAGTTGTGGGATCCTCCACCTCCGCTGCTGTTGGCAGCATCCTCAGCTCTGAGGGTGTGCCCATCACCTCGGGC…	MSCYSQCVPCRPCGPTPLASSCNEPCVRQCQNSTIVIEPSPVVVTLPGPILSSFPQNTVVGSSTSAAVGSILSSEGVPITSGGFDLSGFGSRYCGRRCPPC
GGA4.0_Chr27_FK24	NA	27:723024-723329:1	ENSGALG00000024223	LOC431276	ATGTCCTGCTGTGATCAGTGCCAGCCATGCCAGCCGTGTGGCCCGACTCCTCTGGCCAGCAGCTGCAATGAGCCCTGTGTCAGGCAGTGCCAGAACTCCACCATTGTCATCCAGCCCTCTCCCGTGGTGGTGACCCTGCCTGGACCCATCCTCAGCTCCTTCCCTCAGAACACCGCTGTTGGATCCTCCACCTCTGCTGCTGTTGGCAGCATCCTCAGCTCTGAGGGTGTGCCCATCACTTCGGGGGGCTTTGACCTCTCCTGCATTTCCAACCGCTACTGTGGCAGAAGGTGCACCCCCTGCTAG	MSCCDQCQPCQPCGPTPLASSCNEPCVRQCQNSTIVIQPSPVVVTLPGPILSSFPQNTAVGSSTSAAVGSILSSEGVPITSGGFDLSCISNRYCGRRCTPC*
GGA4.0_Chr27_FK25	ENSGALG00000026481	27:746620-747286:1	ENSGALG00000024215	FK27	cctaggtgtacctccagtcccaagacATGTCCTGCTACAGCCAGTGTGTGCCATGCCGGCCTTGCGGCCCGACTCCCCTGGCCAGCAGCTGCAATGAGCCCTGTGTCAGGCAGTGCCAGAACTCCACCATCGTCATTGAGCCCTCTCCCGTGGTGGTGACCCTGCCCGGACCCATCCTCAGCTCCTTCCCGCAGAACACAGTTGTGGGATCCTCCACCTCCGCTGCTGTTGGCAGCATCCTCAGCTCTGAGGGTGTGCCCATCACCTCGGGGGGCTTTGACTTGTCTGGCTTCGGCAGCCGCTACTGTGGCAGAAGGTGCCTGCCCTGTTAAagctgctggccatgatccaggagaaattcgcccataaaccagaaacatggtgctggatgaagaagga…	MSCYSQCVPCRPCGPTPLASSCNEPCVRQCQNSTIVIEPSPVVVTLPGPILSSFPQNTVVGSSTSAAVGSILSSEGVPITSGGFDLSGFGSRYCGRRCLPC
GGA4.0_Chr27_FK26	ENSGALG00000026348	27:765441-766103:1	ENSGALG00000024212	LOC100858090	gtatacctccagtcccaagacATGTCCTGCTACAGCCAGTGTGTGCCATGCCGTCCCTGTGGCCCGACTCCCCTGGCCAGCAGCTGCAATGAGCCCTGTGTCAGGCAGTGCCAGAACTCCACCATCGTCATCGAGCCCTCTCCCGTGGTGGTGACCCTGCCCGGACCCATCCTCAGCTCCTTCCCGCAGAACACAGTTGTGGGATCCTCCACCTCCGCTGCTGTTGGCAGCATTCTCAGCTCTGAGGGCGTGCCCATCACCTCGGGGGGCTTTGACTTGTCTGGCTTCGGCAGCCGCTACTGTGGCAGAAGGTGCCCGCCCTGCTAAaactgctggccgtgatcctggagaaattcatccataaaccagaaaagtggtgctggatgaagaaggaatctt…	MSCYSQCVPCRPCGPTPLASSCNEPCVRQCQNSTIVIEPSPVVVTLPGPILSSFPQNTVVGSSTSAAVGSILSSEGVPITSGGFDLSGFGSRYCGRRCPPC
GGA4.0_Chr27_FK27	ENSGALG00000028313	27:767372-768019:1	ENSGALG00000024212	FK21	ccaagacATGTCCTGCTACAGCCAGTGTGTGCCATGCCGTCCTTGTGGCCCGACTCCCCTGGCCAGCAGCTGCAATGAGCCCTGTGTCAGGCAGTGCCAGAACTCCACCATCGTCATCGAGCCCTCTCCCGTGGTGGTGACCCTGCCCGGACCCATCCTCAGCTCCTTCCCGCAGAACACAGTTGTGGGATCCTCCACCTCCGCTGCTGTTGGCAGCATTCTCAGCTCTGAGGGCGTGCCCATCACCTCGGGGGGCTTTGACTTGTCTGGCTTCGGCAGCCGCTACTGTGGCAGAAGGTGCCCGCCCTGCTAAaactgctggccgtgatcctggagaaattcatccataaaccagaaaagtggtgctggatgaagaaggaatcttcacgcctctgcttt…	MSCYSQCVPCRPCGPTPLASSCNEPCVRQCQNSTIVIEPSPVVVTLPGPILSSFPQNTVVGSSTSAAVGSILSSEGVPITSGGFDLSGFGSRYCGRRCPPC
GGA4.0_Chr27_FK28	ENSGALG00000026219	27:772968-773724:1	ENSGALG00000024203	LOC770639	tctcctaggtatacctccagtcccaagacATGTCCTGCTACAGCCAGTGTGTGCCATGCCGGCCCTGTGGCCCGACTCCCCTGGCCAGCAGCTGCAATGAGCCCTGTGTCAGGCAGTGCCAGAACTCCACCATCGTCATCGAGCCCTCTCCCGTGGTGGTGACCCTGCCCGGACCCATCCTCAGCTCCTTCCCGCAGAACACAGTTGTGGGATCCTCCACCTCCGCTGCTGTTGGCAGCATTCTCAGCTCTGAGGGTGTGCCCATCACCTCGGGGGGCTTTGACTTGTCTGGCTTCGGCAGCCGCTACTGTGGCAGAAGGTGCAATCCCTGCTAAagttgctggccatgatccaggagaaattcttccataaaccagaaaaatgtagctggatgaagaa…	MSCYSQCVPCRPCGPTPLASSCNEPCVRQCQNSTIVIEPSPVVVTLPGPILSSFPQNTVVGSSTSAAVGSILSSEGVPITSGGFDLSGFGSRYCGRRCNPC
GGA4.0_Chr27_FK29	NA	27:777121-778134:1	ENSGALG00000024202	LOC770684	cctccttcttctggggaaacaggtgtacctccatccctgagacATGTCCTGCTGTGACCAGTGCCAGCCATGCCAGCCCTGTGGCCCGACTCCTCTGGCCAGCAGCTGCAATGAGCCCTGTGTCAGGCAGTGCCAGAACTCCACCATCGTCATCGAGCCCTCTCCCGTGGTGGTGACCCTGCCTGGACCCATCCTCAGCTCCTTCCCTCAGAACACCGCTGTTGGATCCTCCACCTCCGCTGCTGTTGGCAGCATCCTCAGCTCTGAGGGTGTGCCCATCACCTCGGGGGGCTTTGACCTCTCCTGCATTTCCAACCGCTACTGTGGCAGAAGGTGCAATCCCTGCTAAaagtgctggacgctggccccagacaaggacacccaggaactctgaacatg…	MSCCDQCQPCQPCGPTPLASSCNEPCVRQCQNSTIVIEPSPVVVTLPGPILSSFPQNTAVGSSTSAAVGSILSSEGVPITSGGFDLSCISNRYCGRRCNPC
GGA4.0_Chr27_FK30	ENSGALG00000025871	27:798157-798462:1	ENSGALG00000024208	LOC428303	tctcctaggtatacctccagtcccaagacATGTCCTGCTACAGCCAGTGTGTGCCATGCCGGCCCTGTGGCCCGACTCCCCTGGCCAGCAGCTGCAATGAGCCCTGTGTCAGGCAGTGCCAGAACTCCACCATTGTCATCGAGCCCTCTCCCGTGGTGGTGACCCTGCCCGGACCCATCCTCAGCTCCTTCCCGCAGAACACAGTTGTGGGATCCTCCACCTCTGCTGCTGTTGGCAGCATCCTCAGCTCTGAGGGCGTGCCCATCACCTCGGGGGGCTTTGACTTGTCCGGCTTCGGCAGCCGCTACTGTGGCAGAAGGTGCCCACCCTGCTAAagttgctggccatgatccaggagaaattcttccataaaccagaaaaatgtagctggatgaagaa…	MSCYSQCVPCRPCGPTPLASSCNEPCVRQCQNSTIVIEPSPVVVTLPGPILSSFPQNTVVGSSTSAAVGSILSSEGVPITSGGFDLSGFGSRYCGRRCPPC
GGA4.0_Chr27_FK31	NA	27:804437-804742:1	ENSGALG00000024205	LOC100858224	cctccttcttctggggaaacaggtgtacctccatccctgagacATGTCCTGCTGTGACCAGTGCCAGCCATGCCAGCCCTGTGGCCCGACTCCTCTGGCCAGCAGCTGCAATGAGCCCTGTGTCAGGCAGTGCCAGAACTCCACCATCGTCATCGAGCCCTCTCCCGTGGTGGTGACCCTGCCTGGACCCATCCTCAGCTCCTTCCCTCAGAACACCGCTGTTGGATCCTCCACCTCCGCTGCTGTTGGCAGCATCCTCAGCTCTGAGGGTGTGCCCATCACCTCGGGGGGCTTTGACCTCTCCTGCATTTCCAACCGCTACTGTGGCAGAAGGTGCAATCCCTGCTAAaagtgctggacgctggccccagacaaggacacccaggaactctgaacatg…	MSCCDQCQPCQPCGPTPLASSCNEPCVRQCQPSTIVIQPSPVVVTLPGPILSSFPQNTAVGSSTSAAVGSILSSEGVPITSGGFDLSCISNRYCGRRCNPC*
GGA4.0_Chr27_FK32	NA	27:821286-821591:1	ENSGALG00000024201	LOC770723	ATGTCCTGCTACAGCCAGTGTGTGCCATGCCGGCCCTGTGGCCCGACTCCCCTGGCCAGCAGCTGCAATGAGCCCTGTGTCAGGCAGTGCCAGAACTCCACCATTGTCATCGAGCCCTCTCCCGTGGTGGTGACCCTGCCCGGACCCATCCTCAGCTCCTTCCCGCAGAACACAGTTGTGGGATCCTCCACCTCTGCTGCTGTTGGCAGCATCCTCAGCTCTGAGGGCGTGCCCATCACCTCGGGGGGCTTTGACTTGTCCGGCTTCGGCAGCCGCTACTGTGGCAGAAGGTGCCCACCCTGCTAA	MSCYTQCVPCRPCGPIPLASSCNEPCVRQCQPSTIVIQPSPVVVTLPGPILSSFPQNTVAGSSTSAAVGSILSSEGVPITSGGFDLSGFSSHYCGRRCPPC*
GGA4.0_Chr27_FK33	ENSGALG00000027303	27:828816-829121:-1	ENSGALG00000024200	LOC428299	ATGTCCTGCTGTGACCAGTGCCAGCCATGCCAGCCCTGTGGCCCGACTCCTCTGGCCAGCAGCTGCAATGAGCCCTGTGTCAGGCAGTGCCAGCCCTCCACCATCGTCATCCAGCCCTCTCCCGTGGTGGTGACCCTGCCTGGACCCATCCTCAGCTCCTTCCCTCAGAATACCGCTGTTGGATCCTCCACCTCCGCTGCTGTTGGCAGCATCCTCAGCTCTGAGGGTGTGCCCATCACCTCGGGGGGCTTTGACCTCTCCTGCATTTCCAACCGCTACTGTGGCAGAAGGTGCAATCCCTGCTAA	MSCCDQCVPCQPCGPTPLASSCNEPCVRQCQPSTIVIQPSPVVVTLPGPILSSFPQNTAVGSSTSAAVGSILSSEGVPITSGGFDLSCISSRYCGRRCTPC
GGA4.0_Chr27_FK34	NA	27:838140-838445:-1	ENSGALG00000024198	LOC428298	ATGTCCTGCTACACCCAGTGTGTGCCATGCCGGCCCTGTGGCCCGATCCCTCTGGCCAGCAGCTGCAATGAGCCCTGTGTCAGGCAGTGCCAGCCCTCCACCATCGTCATCCAGCCCTCTCCCGTGGTGGTGACCCTGCCCGGACCCATCCTCAGCTCCTTCCCGCAGAACACAGTTGCGGGATCCTCCACCTCCGCTGCTGTTGGCAGCATCCTCAGCTCTGAGGGCGTGCCCATCACCTCGGGTGGCTTTGACTTGTCCGGCTTCAGCAGCCACTACTGTGGCAGAAGGTGCCCACCCTGCTAA	MSCCDQCVPCQPCGPTPLASSCNEPCVRQCQPSTIVIQPSPVVVTLPGPILSSFPQNTAVGSSTSAAVGSILSSEGVPITSGGFDLSCISNRYCGRRCNPC*
GGA4.0_Chr27_FK35	NA	27:842626-843765:1	NA	LOC428297	ATGTCCTGCTGTGACCAGTGCGTGCCATGCCAGCCCTGCGGCCCAACTCCTCTGGCCAGCAGCTGCAATGAGCCTTGTGTCAGGCAGTGCCAGCCCTCCACCATCGTCATCCAGCCCTCTCCCGTCGTGGTGACCCTGCCTGGACCCATCCTCAGCTCCTTCCCACAGAACACCGCCGTCGGATCCTCCACCTCCGCTGCTGTTGGCAGCATCCTCAGCTCTGAGGGCGTGCCCATCACCTCAGGGGGCTTTGACCTGTCCTGCATTTCCAGCCGCTACTGTGGCAGAAGGTGCAATCCCTGCTAG	MSCCDQCVPCQPCGPTPLASSCNEPCVRQCQPSTIVIQPSPVVVTLPGPILSSFPQNTAVGSSTSAAVGSILSSEGVPITSGGFDLSCISSRYCGRRCNPC
GGA4.0_Chr27_FK36	NA	27:843046-843351:1	ENSGALG00000024197	NA	ATGTCCTGCTGTGACCAGTGCGTGCCATGCCAGCCCTGCGGCCCAACTCCTCTGGCCAGCAGCTGCAATGAGCCTTGTGTCAGGCAGTGCCAGCCCTCCACCATCGTCATCCAGCCCTCTCCCGTCGTGGTGACCCTGCCTGGACCCATCCTCAGCTCCTTCCCACAGAACACCGCCGTCGGATCCTCCACCTCCGCTGCTGTTGGCAGCATCCTCAGCTCTGAGGGCGTGCCCATCACCTCAGGGGGCTTTGACCTGTCCTGCATTTCCAGCCGCTACTGTGGCAGAAGGTGCAATCCCTGCTAG	MSCCDQCVPCQPCGPTPLASSCNEPCVRQCQPSTIVIQPSPVVVTLPGPILSSFPQNTAVGSSTSAAVGSILSSEGVPITSGGFDLSCISSRYCGRRCNPC*
GGA4.0_Chr27_FK37	NA	27:850818-851123:-1	NA	LOC100858427	ATGTCCTGCTACAGCCAGTGTGTGCCATGCCGGCCCTGTGGCCCGACCCCTCTGGCCAGCAGCTGCAATGAGCCCTGTGTCAGGCAGTGCCAGAACTCCAATGTCATCATTGAGCCCTCTCCTGTGGTGGTGACCCTGCCCGGACCCATCCTCAGCTCCTTCCCGCAGAACACTGTTGTCGGATCCTCCACCTCTGCTGCTGTTGGCAGCATCCTCAGCTGTCAGGGAGTGCCCATCACCTCAGGGGGCTTTAACCTCTCCAGCTTCGGCAGCCGCTACTGTGGCAGAAGGTGCCCACCCTGCTAA	MSCYSQCVPCRPCGPTPLASSCNEPCVRQCQNSNVIIEPSPVVVTLPGPILSSFPQNTVVGSSTSAAVGSILSCQGVPITSGGFNLSSFGSRYCGRRCPPC
GGA4.0_Chr27_FK38	ENSGALG00000027819	27:856721-857026:-1	ENSGALG00000022587	LOC428295	ATGTCCTGCTGCGACCAGTGCGTGCCATGCCAGCCCTGCGGCCCGACTCCTCTGGCCAGCAGCTGCAATGAGCCCTGTGTCAGGCAGTGCCAGGACTCCACCATCGTCATTGAGCCCTCTCCCGTGGTGGTGACCCTGCCCGGACCTATCCTCAGCTCCTTCCCACAGAACACCGCCGTCGGATCCTCCACCTCCGCTGCTGTTGGCAGCATCCTCAGCTGTCAGGGAGTGCCCATCACCTCGGGCGGCTTTGACCTCTCCTGCATTTCCAACCGCTACTGTGGCAGAAGGTGCACCCCCTGCTAA	MSCCDQCVPCQPCGPTPLASSCNEPCVRQCQDSTIVIEPSPVVVTLPGPILSSFPQNTAVGSSTSAAVGSILSCQGVPITSGGFDLSCISNRYCGRRCTPC
GGA4.0_Chr27_FK39	ENSGALG00000026205	27:862246-863491:1	ENSGALG00000024196	LOC419976	atgtctctggatatgggacagcttcggtccactataaaagacagcccagttccttactctcacattcgctactcttgcctcttccttcttgggaaccaggtgcactgccggcccaaagacATGTCCTGCTGTAACCCGTGTGTGCCATGCCAGCCCTGCGGCCCGACTCCTCTGGCCAGCAGCTGCAATGAGCCCTGTGTCAGGCAGTGCCAGGACTCCACCATTGTCATTGAGCCCTCTCCTGTGGTGGTGACCCTGCCCGGACCCATCCTCAGCTCCTTCCCACAGAACACCGCCGTCGGATCCTCCACCTCCGCTGCTGTTGGCAGCATCCTCAGCTGTCAGGGAGTGCCCATCACCTCGGGCGGCTTTGACCTCTCCTGCATTTCCAGCCGCTAC…	MSCCNPCVPCQPCGPTPLASSCNEPCVRQCQDSTIVIEPSPVVVTLPGPILSSFPQNTAVGSSTSAAVGSILSCQGVPITSGGFDLSCISSRYCGRRCTPC
GGA4.0_Chr27_FK40	NA	27:866108-866413:-1	ENSGALG00000024190	LOC100859466	ATGTCCTGCTGCAACCCATGCGTGCCATGCCGGCCCTGTGGCCCAACTCCTCTGGCCAGCAGCTGCAATGAGCCCTGTGTCAGGCAGTGCCAGGACTCCATCATTGCCATTGAGCCCTCTCCCGTGGTGGTGATCCTGCCCGGACCCATCCTCAGCTCCTTCCCACAGAACACTGTTGTGGGATCCTCCACCTCCGCTGCTGTTGGCAGCATCCTCAGCTGTCAGGGAGTGCCCATCACCTCGGGCGGCTTTGACCTCTCCTGCATTTCCAACCGCTACTGTGGCAGAAGGTGCACCCCCTGCTAA	MSCCNPCVPCRPCGPTPLASSCNEPCVRQCQDSIIAIEPSPVVVILPGPILSSFPQNTVVGSSTSAAVGSILSCQGVPITSGGFDLSCISNRYCGRRCTPC*
GGA4.0_Chr27_FK41	NA	27:874598-874903:1	ENSGALG00000024190	LOC428293	ATGTCCTGCTGCAACCCATGCGTGCCATGCCGGCCCTGTGGCCCAACTCCTCTGGCCAGCAGCTGCAATGAGCCCTGTGTCAGGCAGTGCCAGGACTCCATCATTGCCATTGAGCCCTCTCCCGTGGTGGTGATCCTGCCCGGACCCATCCTCAGCTCCTTCCCACAGAACACTGTTGTGGGATCCTCCACCTCCGCTGCTGTTGGCAGCATCCTCAGCTGTCAGGGAGTGCCCATCACCTCGGGCGGCTTTGACCTCTCCTGCATTTCCAACCGCTACTGTGGCAGAAGGTGCACCCCCTGCTAA	MSCCNPCVPCRPCGPTPLASSCNEPCVRQCQDSIIAIEPSPVVVILPGPILSSFPQNTVVGSSTSAAVGSILSCQGVPITSGGFDLSCISNRYCGRRCTPC*
GGA4.0_Chr27_FK42	ENSGALG00000025726	27:899566-899871:1	ENSGALG00000024189	LOC428291	ATGTCCTGCTACTCCCAGTGCCTGCCATGCCGGCCCTGTGGCCCAACCCCTCTGGCCAGCAGCTGCAATGAGCCCTGTGTCAGGCAGTGCCAGAACTCCAATGTCATCATTGAGCCCTCTCCCGTGGTGGTGACCCTGCCCGGACCCATCCTCAGCTCCTTCCCGCAGAACACCGCCGTGGGATCCTCCACCTCTGCTGCCGTTGGCAGCATCCTCAGCTCTGAGGGTGTGCCCATCACCTCAGGGGGCTTTGACCTTTCTGGCTTTGGCAGCCGCTACTGTGGCAGAAGGTGCTTCCCCTGCTAA	MSCYSQCLPCRPCGPTPLASSCNEPCVRQCQNSNVIIEPSPVVVTLPGPILSSFPQNTAVGSSTSAAVGSILSSEGVPITSGGFDLSGFGSRYCGRRCFPC
GGA4.0_Chr27_FK43	NA	27:911665-911979:-1	NA	LOC428290	ATGTCCTGCTACGACCAGTGCCTGCCGCGCCTGCCCTGCCAGCCCTGTGGCCCGACCCTGCTGGCCAACAGCTGCAACGAGTCCTGCGTCAGGCAGTGCCAGGACTCCAACGTCTTCCTCCAGCCCTCTCCTGTGGTGGTGACCCTGCCCGGACCCATCATCAGCTCCTTCCCGCAGAACACCGCCGTGGGATCCTCCACCTCCGCTGCCGTTGGCAGCATCCTCAGCTCTGAGGGTGTGCCCATCTCCTCTGGAGGCTTTGGCCTCTCTGGCTTCGGCAGCCGCTTGTGTGGCAGGCGGTGCTTCCCCTGCTAA	MSCYDQCLPRLPCQPCGPTLLANSCNESCVRQCQDSNVFLQPSPVVVTLPGPIISSFPQNTAVGSSTSAAVGSILSSEGVPISSGGFGLSGFGSRLCGRRCFPC*
GGA4.0_Chr27_FK44	ENSGALG00000028220	27:916441-916755:1	ENSGALG00000024188	LOC100859618	ATGTCCTGCTACGACCAGTGCCTGCCGCGCCTGCCCTGCCAGCCCTGTGGCCCGACCCTGCTGGCCAACAGCTGCAACGAGTCCTGCGTCAGGCAGTGCCAGGACTCCAACGTCTTCATCCAGCCCTCTCCTGTGGTGGTGACCCTGCCCGGACCCATCCTCAGCTCCTTCCCGCAGAACACCGCCGTGGGATCCTCCACCTCCGCTGCCGTTGGCAGCATCCTCAGCTCTGAGGGTGTGCCCATCTCCTCTGGAGGCTTTGGCCTCTCTGGCTTCGGCAGCCGCTTGTGTGGCAGGCGGTGCTTCCCCTGCTAA	MSCYDQCLPRLPCQPCGPTLLANSCNESCVRQCQDSNVFIQPSPVVVTLPGPILSSFPQNTAVGSSTSAAVGSILSSEGVPISSGGFGLSGFGSRLCGRRCFPC
GGA4.0_Chr27_FK45	ENSGALG00000027009	27:1041688-1042002:1	ENSGALG00000024174	LOC100859658	ATGTCCTGCTACGACCAGTGCCTGCCGCGCCTGCCCTGCCAGCCCTGTGGCCCGACCCTGCTGGCCAACAGCTGCAACGAGTCCTGCGTCAGGCAGTGCCAGGACTCCAACGTCTTCATCCAGCCCTCTCCTGTGGTGGTGACCCTGCCCGGACCCATCCTCAGCTCCTTCCCGCAGAACACCGCCGTGGGATCCTCCACCTCCGCTGCCGTTGGCAGCATCCTCAGCTCTGAGGGTGTGCCCATCTCCTCTGGAGGCTTTGGCCTCTCTGGCTTCGGCAGCCGCTTGTGTGGCAGGCGGTGCTTCCCCTGCTAA	MSCYDQCLPRLPCQPCGPTLLANSCNESCVRQCQDSNVFIQPSPVVVTLPGPILSSFPQNTAVGSSTSAAVGSILSSEGVPISSGGFGLSGFGSRLCGRRCFPC
GGA4.0_Chr27_FK46	ENSGALG00000028842	27:1045863-1046177:-1	ENSGALG00000024174	LOC100859690	ATGTCCTGCTACGACCAGTGCCTGCCGCGCCTGCCCTGCCAGCCCTGCGGCCCGACCCCGCTGGCCAACAGCTGCAACGAGCCCTGCGTCAGGCAGTGCCAGGACTCCAATGTCTTCATCCAGCCCTCTCCCGTGGTGGTGACCCTGCCCGGACCCATCCTCAGCTCCTTCCCGCAGAACACCGCCGTGGGATCCTCCACCTCCGCTGCCGTTGGCAGCATCCTCAGCTCTGAGGGTGTGCCCATCTCCTCTGGAGGCTTTGGCCTCTCTGGGCTTGGCAGCCGCTACGGTGGCAGGCGGTGCTTCCCCTGCTAA	MSCYDQCLPRLPCQPCGPTPLANSCNEPCVRQCQDSNVFIQPSPVVVTLPGPILSSFPQNTAVGSSTSAAVGSILSSEGVPISSGGFGLSGLGSRYGGRRCFPC
GGA4.0_Chr27_FK47	ENSGALG00000027214	27:1048838-1049152:1	ENSGALG00000024182	LOC771021	ATGTCCTGCTACGACCAGTGCCTGCCGCGCCTGCCCTGCCAGCCCTGCGGCCCGACCCCGCTGGCCAACAGCTGCAACGAGCCCTGTGTCAGGCAGTGCCAGGACTCCAATGTCTTCATCCAGCCCTCTCCCGTGGTGGTGACCCTGCCCGGACCCATCCTCAGCTCCTTCCCGCAGAACACCGCCGTGGGATCCTCCACCTCCGCTGCCGTTGGCAGCATCCTCAGCTCTGAGGGTGTGCCCATCTCCTCTGGAGGCTTTGGCCTCTCTGGGCTTGGCAGCCGCTACGGTGGCAGGTGGTGCTTCCCCTGCTAA	MSCYDQCLPRLPCQPCGPTPLANSCNEPCVRQCQDSNVFIQPSPVVVTLPGPILSSFPQNTAVGSSTSAAVGSILSSEGVPISSGGFGLSGLGSRYGGRWCFPC
GGA4.0_ChrUn27_FK1	NA	chr27_AADN03010984_random:371-676:-1	ENSGALG00000024221	LOC100859868	ATGTCCTGCTGTGACCAGTGCCAGCCATGCCAGCCCTGTGGCCCAACTCCTCTGGCCAGCAGCTGCAATGAGCCCTGTGTCAGGCAGTGCCAGAACTCCACCATCGTCATCCAGCCCTCTCCCGTGGTGGTGACCCTGCCTGGACCCATCCTCAGCTCCTTCCCACAGAACACCGCTGTTGGATCCTCCACCTCCGCTGCGGTTGGCAGCATCCTCAGCTCTGATGGTGTGCCCATCACCTCGGGCAGCTTTGACCTCTCCTGCATTTCCAACCGCTACTGTGGCAGAAGGTGCAATCCCTGCTAG	MSCCDQCQPCQPCGPTPLASSCNEPCVRQCQNSTIVIQPSPVVVTLPGPILSSFPQNTAVGSSTSAAVGSILSSDGVPITSGSFDLSCISNRYCGRRCNPC*
GGA4.0_ChrUn27_FK2	NA	chr27_AADN03011000_random:718-1,023:1	NA	LOC100859830	ATGTCCTGCTACAGCCAGTGTCAGCCATGCCGGCCCTGCGGCCCGACTCCCCTGGCCAGCAGCTGCAATGAGCCCTGTGTCAGGCAGTGCCAGAACTCCACCATTGTCATCGAGCCCTCTCCCGTGGTGGTGACCCTGCCCGGACCCATCCTCAGCTCCTTCCCGCAGAACACAGCTGTGGGATCCTCCACCTCCGCTGCTGTTGGCAGCATCCTCAGCTCTGAGGGCGTGCCCATCACCTCGGGGGGCTTTGATTTGTCTGGCTTTGGCAGCCGCTACTGTGGCAGAAGATGCCCACCCTGCTAA	MSCYSQCQPCRPCGPTPLASSCNEPCVRQCQNSTIVIEPSPVVVTLPGPILSSFPQNTAVGSSTSAAVGSILSSEGVPITSGGFDLSGFGSRYCGRRCPPC*
GGA4.0_ChrUn27_FK3	NA	chr27_AADN03011009_random:514-828:1	NA	NA	ATGTCCTGCTACGACCAGTGCCTGCCGCGCCTGCCCTGCCAGCCCTGTGGCCCGACCCTGCTGGCCAACAGCTGCAACGAGTCCTGCGTCAGGCAGTGCCAGGACTCCAACGTCTTCATCCAGCCCTCTCCTGTGGTGGTGACCCTGCCCGGACCCATCCTCAGCTCCTTCCCGCAGAACACCGCCGTGGGATCCTCCACCTCCGCTGCCGTTGGCAGCATCCTCAGCTCTGAGGGTGTGCCCATCTCCTCTGGAGGCTTTGGCCTCTCTGGCTTCGGCAGCCGCTTGTGTGGCAGGCGGTGCTTCCCCTGCTAA	MSCYDQCLPRLPCQPCGPTLLANSCNESCVRQCQDSNVFIQPSPVVVTLPGPILSSFPQNTAVGSSTSAAVGSILSSEGVPISSGGFGLSGFGSRLCGRRCFPC*
GGA4.0_ChrUn27_FK4	NA	chr27_AADN03011009_random:6,073-6,402:-1	ENSGALG00000024187	NA	ATGTCCTGCTACGACCAGTGCCTGCCACGCCTGCCCTGCCAGCCCTGTGGCCCAACTCTGCTGGCCAACAGCTGCAATGACTCTTGCATCAGGCAGTGCCAGGACTCCAATGTCTTCATCCAGCCCTCTCCCGTGGTGGTGACCCTGCCCGGACCCATCCTCAGCTCCTTCCTACAGAACATCACCGTGGGATCCTCCACCTCCGCTGCCGTTGGCAGCATCCTCAGCTCTGAGGGTGTGCCCATCTCCTCTGGAGGCTTTGGCCTCTCTAGCTTTGGCTTCTCCAGATTCAGCAGCCTCAACTGTGGGAGGAGATGCCTCCCCTGCTAA	MSCYDQCLPRLPCQPCGPTLLANSCNDSCIRQCQDSNVFIQPSPVVVTLPGPILSSFLQNITVGSSTSAAVGSILSSEGVPISSGGFGLSSFGFSRFSSLNCGRRCLPC*
GGA4.0_ChrUn27_FK5	NA	chr27_AADN03011009_random:12,165-12,488:-1	NA	NA	ATGTCCTGCTACGACCAGTGCCTGCCACGCCTGCAATGCCGGCCCTGTGGCCCGACCCCGCTGGCCAACAGCTGCAACGAGTCCTGCGTCAGGCAGTGTGAGGACTCCAACGTCTTCATCCAGCCCTCTCCCGTGGTGGTGACCCTGCCCGGACCCATCCTCAGCTCCTTCCCGCAGAACACCGCCGTGGGATCCTCCACCTCCGCTGCCGTTGGCAGCATCCTCAGCTCTGAGGGTGTGCCCATCTCCTCTGGAGGCTTTGGAGGCTTTGGCCTCTCCGGCTTCGGCAGCCGCTTGTGTGGCAGGCGGTGCTTCCCCTGCTAA	MSCYDQCLPRLQCRPCGPTPLANSCNESCVRQCEDSNVFIQPSPVVVTLPGPILSSFPQNTAVGSSTSAAVGSILSSEGVPISSGGFGGFGLSGFGSRLCGRRCFPC*
GGA4.0_ChrUn27_FK6	NA	chr27_AADN03011009_random:15,680-16,003:1	NA	NA	ATGTCCTGCTACGACCAGTGCCTGCCACGCCTGCAATGCCGGCCCTGTGGCCCGACCCCGCTGGCCAACAGCTGCAACGAGTCCTGCGTCAGGCAGTGCCAGGACTCCAACGTCTTCATCCAGCCCTCTCCCGTGGTGGTGACCCTGCCCGGACCCATCCTCAGCTCCTTCCCGCAGAACACCGCCGTGGGATCCTCCACCTCCGCTGCCGTTGGCAGCATCCTCAGCTCTGAGGGTGTGCCCATCTCCTCTGGAGGCTTTGGAGGCTTTGGCCTCTCCGGCTTCGGCAGCCGCTTGTGCGGCAGGCAGTGCTTCCCCTGCTAA	MSCYDQCLPRLQCRPCGPTPLANSCNESCVRQCQDSNVFIQPSPVVVTLPGPILSSFPQNTAVGSSTSAAVGSILSSEGVPISSGGFGGFGLSGFGSRLCGRQCFPC*
GGA4.0_ChrUn27_FK7	NA	chr27_AADN03011022_random:8,183-8,497:-1	ENSGALG00000024179	NA	ATGTCCTGCTACGACCAGTGCCTGCCGCGCCTGCCCTGCCAGCCCTGCGGCCCGACCCCGCTGGCCAACAGCTGCAACGAGCCCTGCGTCAGGCAGTGCCAGGACTCCAGTGTCTTCATCCAGCCCTCTTCCGTGGTGGTGACCCTGCCCGGACCCATCCTCAGCTCCTTCCCACAGAACACCGCCGTGGGATCCTCCACCTCCGCTGCCGTTGGCAGCATCCTCAGCTCTGAGGGTGTGCCCATCTCCTCTGGAGGCTTTGGCCTCTCTGGGCTTGGCAGCCGCTACGGTGGCAGGAGGTGCTTCCCCTGTTAA	MSCYDQCLPRLPCQPCGPTPLANSCNEPCVRQCQDSSVFIQPSSVVVTLPGPILSSFPQNTAVGSSTSAAVGSILSSEGVPISSGGFGLSGLGSRYGGRRCFPC*
GGA4.0_ChrUn27_FK8	NA	chr27_AADN03011037_random:4-309:-1	ENSGALG00000024209	NA	ATGTCCTGCTACGACCAGTGCCTGCCGCGCCTGCCCTGCCAGCCCTGCGGCCCGACCCCGCTGGCCAACAGCTGCAACGAGCCCTGCGTCAGGCAGTGCCAGGACTCCAGTGTCTTCATCCAGCCCTCTTCCGTGGTGGTGACCCTGCCCGGACCCATCCTCAGCTCCTTCCCACAGAACACCGCCGTGGGATCCTCCACCTCCGCTGCCGTTGGCAGCATCCTCAGCTCTGAGGGTGTGCCCATCTCCTCTGGAGGCTTTGGCCTCTCTGGGCTTGGCAGCCGCTACGGTGGCAGGAGGTGCTTCCCCTGTTAA	MSCYDQCLPRLPCQPCGPTPLANSCNEPCVRQCQDSSVFIQPSSVVVTLPGPILSSFPQNTAVGSSTSAAVGSILSSEGVPISSGGFGLSGLGSRYGGRRCFPC*
GGA4.0_ChrUn27_FK9	NA	chr27_AADN03011057_random:142-468:1	NA	NA	ATGTCCTGCTGTGATCAGTGCCAGCCATGCCCGCCCTGTGGCCCGACCCCTCTGGCCAGCAGCTGCAATGAGCCCTGTGTCAGGCAGTGCCAGAACTCCACCATCATCATCCAGCCCTCTCCCATGGTGGTGACGCTGCATGGACCCATCCTCAGCTTCTTCCCTCAGAAAACTGCTGTTGGATCCTCCACCTCCGCTGCTGTTGGCAGCATCCTTAGCTGTCAGGGAGTGCCCATCACCTCGGGCGGCTTTGACCTCTCCTGCATTTCCAACCGCTACTGTGGCAGAAGGTGCCCACCCTGCTAA	MSCCDQCQPCPPCGPTPLASSCNEPCVRQCQNSTIIIQPSPMVVTLHGPILSFFPQKTAVGSSTSAAVGSILSCQGVPITSGGFDLSCISNRYCGRRCPPC*
GGA4.0_ChrUn27_FK10	NA	chr27_AADN03011057_random:205-510:1	ENSGALG00000024231	NA	ATGTCCTGCTGTGATCAGTGCCAGCCATGCCCGCCCTGTGGCCCGACCCCTCTGGCCAGCAGCTGCAATGAGCCCTGTGTCAGGCAGTGCCAGAACTCCACCATCATCATCCAGCCCTCTCCCATGGTGGTGACGCTGCATGGACCCATCCTCAGCTTCTTCCCTCAGAAAACTGCTGTTGGATCCTCCACCTCCGCTGCTGTTGGCAGCATCCTTAGCTGTCAGGGAGTGCCCATCACCTCGGGCGGCTTTGACCTCTCCTGCATTTCCAACCGCTACTGTGGCAGAAGGTGCCCACCCTGCTAA	MSCCDQCQPCPPCGPTPLASSCNEPCVRQCQNSTIIIQPSPMVVTLHGPILSFFPQKTAVGSSTSAAVGSILSCQGVPITSGGFDLSCISNRYCGRRCPPC*
GGA4.0_ChrUn27_FK11	NA	chrUn_AADN03021925:29-334:-1	NA	LOC100857254	ATGTCCTGCTACAGCCAGTGTGTGCCATGCCGGCCCTGTGGCCCGACTCCCCTGGCCAGCAGCTGCAATGAGCCCTGTGTCAGGCAGTGCCAGAACTCCACCATCGTCATTGAGCCCTCTCCCGTGGTGGTGACTCTGCCCGGACCCATCCTCAGCTCCTTCCCGCAGAACACAGTTGTGGGATCCTCCACCTCCGCTGCTGTTGGCAGCATCCTCAGCTCTGAGGGTGTGCCCATCACCTCGGGGGGCTTTGACTTGTCTGGCTTTGGCAGCCGCTACTGTGGCAGAAGGTGCCTGCCCTGCTAA	MSCYSQCVPCRPCGPTPLASSCNEPCVRQCQNSTIVIEPSPVVVTLPGPILSSFPQNTVVGSSTSAAVGSILSSEGVPITSGGFDLSGFGSRYCGRRCLPC*
GGA4.0_ChrUn27_FK12	NA	chrUn_AADN03024680:10,279-10,602:1	NA	NA	ATGTCCTGCTACGACCAGTGCCTGCCACGCCTGCAATGCCGGCCCTGTGGCCCGACCCCGCTGGCCAACAGCTGCAACGAGTCCTGCGTCAGGCAGTGTGAGGACTCCAACGTCTTCATCCAGCCCTCTCCCGTGGTGGTGACCCTGCCCGGACCCATCCTCAGCTCCTTCCCGCAGAACACCGCCGTGGGATCCTCCACCTCCGCTGCCGTTGGCAGCATCCTCAGCTCTGAGGGTGTGCCCATCTCCTCTGGAGGCTTTGGAGGCTTTGGCCTCTCCGGCTTCGGCAGCCGCTTGTGTGGCAGGCGGTGCTTCCCCTGCTAA	MSCYDQCLPRLQCRPCGPTPLANSCNESCVRQCEDSNVFIQPSPVVVTLPGPILSSFPQNTAVGSSTSAAVGSILSSEGVPISSGGFGGFGLSGFGSRLCGRRCFPC*
GGA4.0_ChrUn27_FK13	NA	chrUn_JH376356:6,438-6,743:-1	NA	LOC100858331	ATGTCCTGCTGTGACCAGTGCCAGCCATGCCAGCCCTGTGGCCCGACTCCTCTGGCCAGCAGCTGCAATGAGCCCTGTGTCAGGCAGTGCCAGAACTCCACCATTGTCATCCAGCCCTCTCCCGTGGTGGTGACCCTGCCTGGACCCATCCTCAGCTCCTTCCCACAAAACACCGCTGTTGGATCCTCCACCTCTGCTGCGGTTGGCAGCATCCTCAGCTCTGAGGGTGTGCCCATCACCTCGGGGGGCTTTGACCTCTCCTGCATTTCCAACCGCTTCTGTGGCAGAAGGTGCACCCCCTGCTAA	MSCCDQCQPCQPCGPTPLASSCNEPCVRQCQNSTIVIQPSPVVVTLPGPILSSFPQNTAVGSSTSAAVGSILSSEGVPITSGGFDLSCISNRFCGRRCTPC*
GGA4.0_ChrUn27_FK14	NA	chrUn_JH376356:11,022-11,327:-1	ENSGALG00000024222	LOC100858370	ATGTCCTGCTACAGCCAGTGTGTGCCATGCCGGCCCTGTGGCCCGACTCCCCTGGCCAGCAGCTGCAATGAGCCCTGTGTCAGGCAGTGCCAGAACTCCACCATCGTCATCGAGCCCTCTCCCGTGGTGGTGACTCTGCCCGGACCCATCCTCAGCTCCTTCCCTCAGAACACAGTTGTGGGATCCTCCACCTCCGCTGCTGTTGGCAGCATTCTCAGCTCTGAGGGTGTGCCCATCACCTCGGGGGGCTTTGACTTGTCTGGCTTCGGCAGCCGCTACTGTGGCAGAAGGTGCCCGCCCTGCTAA	MSCYSQCVPCRPCGPTPLASSCNEPCVRQCQNSTIVIEPSPVVVTLPGPILSSFPQNTVVGSSTSAAVGSILSSEGVPITSGGFDLSGFGSRYCGRRCPPC*
GGA4.0_ChrUn27_FK15	NA	chrUn_AADN03024680:6,762-7,229:-1	NA	NA	CAGGATTCCTTACACAGACTCCATATCTCCAGTCAGCACAGTGCCTTGGAACTCTCGTGCTGGGAAGGCAGGCTGCTTCTTACTCTTCCCTTCTTCTGCTCCGCCCTTTCTCCCCCGACAGGTGCCCCTCCAAGACACAAGACATGTCCTGCTACTACCAGTGCCTGCCCACGCCTGCAATGCCGGCCCTGTGGCCCGACCCCGCTGGCCAACAGCTGCAACGAGTCCTGCGTCAGGCAGTGCCAGGACTCCAACGTCTTCATCCAGCCCTCTCCCGTGGTGGTGACCCTGCCCGGACCCATCCTCAGCTCCTTCCCGCAGAACACCGCCGTGGGATCCTCCACCTCCGCTGCCGTTGGCAGCATCCTCAGCTCTGAGGGTGTGCCCATCTCCTCTGGA…	DSLHRLHISSQHSALELSCWEGRLLLTLPFFCSALSPPTGAPPRHKTCPATTSACPRLQCRPCGPTPLANSCNESCVRQCQDSNVFIQPSPVVVTLPGPILSSFPQNTAVGSSTSAAVGSILSSEGVPISSGGFGGFGLSGFGSRLCGRQCFPC*
GGA4.0_ChrUn27_FK16	NA	chr27_AADN03010995_random:2-322:1	NA	NA	TCCTGCTACGACCAGTGCCTGCCACGCCTGCAATGCCGGCCCTGTTTCCCGACCCCGCTGGCCAACAGCTGCAACGAGTCCTGTTTCAGGCAGTGCCAGGACTCCAACGTCTTCATCCAGCCCTCTCCCGTGGTGGTGACCCTGCCCGGACCCATCCTCAGCTCCTTCCCGCAGAACACCGCCGTGGGATCCTCCACCTCCGCTGCCGTTGGCAGCATCCTCAGCTCTGAGGGTGTGCCCATCTCCTCTGGAGGCTTTGGAGGCTTTGGCCTCTCCGGCTTCGGCAGCCGCTTGTGTGGCAGGCGGTGCTTCCCCTGCTAA	CYDQCLPRLQCRPCFPTPLANSCNESCFRQCQDSNVFIQPSPVVVTLPGPILSSFPQNTAVGSSTSAAVGSILSSEGVPISSGGFGGFGLSGFGSRLCGRRCFPC*
